# Supplementary material for: Transcriptome and methylome profiling reveals relics of genome dominance in the mesopolyploid Brassica oleracea
Source: Genome Biol. 2014 Jun 10;15(6):R77. doi: 10.1186/gb-2014-15-6-r77 (PMC4097860; doi:10.1186/gb-2014-15-6-r77)
Supplement: Additional file 2: Table S1 — TO1000DH3 sequencing library statistics. Table S2. assessment of completeness, continuity and coverage of gene space in B. oleracea assembly by CEGMA analysis. Table S3. distribution of orthologues (best-blast hit candidates) of B. oleracea genes in other plant genomes. Table S4. expression analyses of B. oleracea based on RNASeq data. Table S5. analysis of expansion of gene families in the Brassicaceae species. Table S6. putative centromere locations in B. oleracea chromosomes. Table S7. syntenic ancestral block structure between A. thaliana and three sub-genomes of B. oleracea.Table S8. level of methylated cytosines over the cumulative regions of (a) repetitive elements, (b) all annotated genes, (c) syntenic genes, (d) non-syntenic genes, (e) tandemly repeated genes and (f)B. oleracea specific genes. Table S9. number of transposable elements (TEs) found within (a) 1 kb and (b) 500 bp 5′ and/or 3′ of annotated B. oleracea genes. [file gb-2014-15-6-r77-S2.xlsx]

## Sheet: Table S1
Table S1. TO1000DH3 sequencing library statistics
Library	Protocol	Insert size(bp)	Num raw reads	Total nt(Gbp)	Num filtered reads	Filtered nt(Gbp)	% mapped to assembly
to_393	Illumina-PE	273	266124670	26.6125	147665207	14.5567	0.835411
to_538	Illumina-PE	418	234350990	23.4351	198933754	19.5898	0.865571
gb_455	Illumina-PE	335	184999760	10.175	78898863	7.53166	0.824563
gb_652	Illumina-PE	532	164367368	9.04021	69822963	6.87627	0.786728
to_2k	Illumina-MP	2K	12103856	0.605193	5214388	0.260719	0.811941
to_2.5k	Illumina-MP	2.5K	31108628	1.55543	12134158	0.606708	0.846276
to_3k	Illumina-MP	3K	31501380	1.57507	9309995	0.4655	0.855168
gb_7k	Illumina-MP	3K	77501428	3.87507	18704308	0.935215	0.803977
to_6k	Illumina-MP	6K	105655552	5.28278	46821985	2.3411	0.896036
to_8k	Illumina-MP	8.5K	389662408	19.4831	63276843	3.16384	0.894109
roche8k	Roche-MP	8K	4023994	0.5974	1847446	0.147796	0.711069
roche17k	Roche-MP	17K	3902428	0.677122	2042944	0.163436	0.722486
TO1434BES	Sanger-PE	~80K	85317	0.0669651	83252	0.00666016	0.945419

## Sheet: Table S2
Table S2. Assessment of completeness, continuity and coverage of gene space in B. oleracea assembly by CEGMA analysis
Core eukaryotic gene (CEG) set includes 248 gene models which are divided into four subsets based on their degree of
protein sequence conservation. Group 1 represents the least conserved of all 248 CEGs, with the degree of conservation
increasing in subsequent groups through to group 4.
CEG classification	Number of CEGs	Full-length CEGs		Partial CEGs
		Number	%	Number	%
Group 1	66	66	100	66	100
Group 2	56	55	98.21	55	98.21
Group 3	61	60	98.36	60	98.36
Group 4	65	65	100	65	100
Total	248	246	99.19	246	99.19
CEGMA pipeline (Parra et al, 2007), which provides a rapid and accurate method for annotation of a set of 248 highly conserved core eukaryotic genes (CEGs) that are expected to be present in all eukaryotes, was used to assess completeness of the gene catalogue in the assembled genome. This analysis revealed the B. oleracea genome assembly harbours 99.2% (246/248) of complete CEG models (Supplemen…

## Sheet: Table S3
Table S3. Distribution of orthologues (best-blast hit candidates) of Brassica oleracea genes in other plant genomes
Similarity searches (BLASTP with E-value cutoff of 1E-06) performed against UniProt database and best-hits were identified as orthologues of Brassica oleracea genes
Species name/Family/Order	UniProt abbreviation	No. of B. oleracea orthologues	Percent
Brassica rapa subsp. pekinensis	BRARP	38539	0.68719
Brassica oleracea	BRAOL	4219	0.0752291
Arabidopsis thaliana	ARATH	3417	0.0609286
Arabidopsis lyrata subsp. lyrata	ARALL	2829	0.050444
Brassicaceae	9BRAS	1817	0.032399
Vitis vinifera	VITVI	878	0.0156556
Medicago truncatula	MEDTR	524	0.00934346
Brassica napus	BRANA	499	0.00889769
Aegilops tauschii	AEGTA	243	0.00433294
Ricinus communis	RICCO	235	0.00419029
Brassica campestris	BRACM	226	0.00402981
Thellungiella halophila	THEHA	196	0.00349488
Triticum urartu	TRIUA	173	0.00308477
Musa acuminata subsp. malaccensis	MUSAM	160	0.00285297
Selaginella moellendorffii	SELML	146	0.00260333
Solanum lycopersicum	SOLLC	141	0.00251418
Brassica oleracea var. alboglabra	BRAOA	133	0.00237153
Solanum tuberosum	SOLTU	127	0.00226454
Glycine max	SOYBN	122	0.00217539
Oryza sativa subsp. japonica	ORYSJ	119	0.00212189
Populus trichocarpa	POPTR	109	0.00194358
Oryza sativa subsp. indica	ORYSI	106	0.00189009
Oryza brachyantha	ORYBR	80	0.00142648
Prunus persica	PRUPE	68	0.00121251
Zea mays	MAIZE	67	0.00119468
Raphanus sativus	RAPSA	64	0.00114119
Brassica juncea	BRAJU	59	0.00105203
Volvox carteri	VOLCA	48	0.00085589
Brassica oleracea var. botrytis	BRAOB	47	0.000838059
Brassica rapa subsp. oleifera	BRARO	47	0.000838059
Physcomitrella patens subsp. patens	PHYPA	40	0.000713241
Brassica rapa subsp. chinensis	BRARC	36	0.000641917
Micromonas sp. (strain RCC299/NOUM17)	MICSR	35	0.000624086
Sorghum bicolor	SORBI	30	0.000534931
Acaulon triquetrum	9BRYO	25	0.000445776
Hordeum vulgare var. distichum	HORVD	24	0.000427945
Arabis alpina	ARAAL	21	0.000374452
Brachypodium distachyon	BRADI	21	0.000374452
Brassica oleracea var. italica	BRAOT	20	0.000356621
Solanum pimpinellifolium	SOLPI	19	0.00033879
Cucumis melo	CUCME	18	0.000320959
Funaria hygrometrica	FUNHY	17	0.000303128
Linum usitatissimum	LINUS	17	0.000303128
Brassica oleracea var. capitata	BRAOC	15	0.000267465
Brassica oleracea var. acephala	BRAOE	13	0.000231803
Setaria italica	SETIT	13	0.000231803
Oryza glaberrima	ORYGL	11	0.000196141
Sinapis alba	SINAL	11	0.000196141
Picea sitchensis	PICSI	10	0.00017831
Momordica charantia	MOMCH	10	0.00017831
Chlorophyta	9CHLO	9	0.000160479
Ipomoea batatas	IPOBA	9	0.000160479
Brassica carinata	BRACI	8	0.000142648
Arabidopsis halleri	ARAHA	7	0.000124817
Lotus japonicus	LOTJA	7	0.000124817
Silene latifolia	SILLA	7	0.000124817
Thellungiella salsuginea	THESL	7	0.000124817
Beta vulgaris	BETVU	7	0.000124817
Solanum demissum	SOLDE	7	0.000124817
rosids	9ROSI	6	0.000106986
Arabidopsis halleri subsp. halleri	ARAHH	6	0.000106986
Brassica rapa	BRARA	6	0.000106986
Chlamydomonas reinhardtii	CHLRE	6	0.000106986
Daucus carota	DAUCA	6	0.000106986
Isatis tinctoria	ISATI	6	0.000106986
Nicotiana tabacum	TOBAC	6	0.000106986
Chlorella variabilis	CHLVA	6	0.000106986
Arabidopsis lyrata	ARALY	5	8.91552e-05
Oryza sativa	ORYSA	5	8.91552e-05
Asparagales	9ASPA	4	7.13241e-05
Cardaminopsis arenosa	CARAS	4	7.13241e-05
Arabis hirsuta	ARAHI	4	7.13241e-05
Asparagus officinalis	ASPOF	4	7.13241e-05
Hordeum vulgare	HORVU	4	7.13241e-05
Arabidopsis lyrata subsp. petraea	ARALP	3	5.34931e-05
Barbarea verna	BARVE	3	5.34931e-05
Brassica oleracea var. gemmifera	BRAOG	3	5.34931e-05
Capsella bursa-pastoris	CAPBU	3	5.34931e-05
Crucihimalaya wallichii	CRUWA	3	5.34931e-05
Aethionema cordifolium	AETCO	3	5.34931e-05
Phaseolus lunatus	PHALU	3	5.34931e-05
Sisymbrium irio	SISIR	3	5.34931e-05
Citrus unshiu	CITUN	2	3.56621e-05
Descurainia sophia	DESSO	2	3.56621e-05
Fragaria ananassa	FRAAN	2	3.56621e-05
Musa acuminata	MUSAC	2	3.56621e-05
Olimarabidopsis pumila	OLIPU	2	3.56621e-05
Pisum sativum	PEA	2	3.56621e-05
Abeliophyllum distichum	9LAMI	2	3.56621e-05
Cardamine nipponica	CARNO	2	3.56621e-05
Gossypium barbadense	GOSBA	2	3.56621e-05
Ipomoea trifida	IPOTF	2	3.56621e-05
Pinus sylvestris	PINSY	2	3.56621e-05
Salvia miltiorrhiza	SALMI	2	3.56621e-05
Magnoliophyta	9MAGN	1	1.7831e-05
Poales	9POAL	1	1.7831e-05
Barbarea vulgaris	BARVU	1	1.7831e-05
Camelina sativa	CAMSA	1	1.7831e-05
Coffea arabica	COFAR	1	1.7831e-05
Cucumis sativus	CUCSA	1	1.7831e-05
Gossypium hirsutum	GOSHI	1	1.7831e-05
Lepidium virginicum	LEPVR	1	1.7831e-05
Medicago sativa subsp. varia	MEDSV	1	1.7831e-05
Noccaea caerulescens	NOCCA	1	1.7831e-05
Petunia hybrida	PETHY	1	1.7831e-05
Phaseolus vulgaris	PHAVU	1	1.7831e-05
Triticum aestivum	WHEAT	1	1.7831e-05
Abies amabilis	9CONI	1	1.7831e-05
Abrodictyum boninense	9MONI	1	1.7831e-05
Allium fistulosum	ALLFI	1	1.7831e-05
Amaranthus palmeri	AMAPA	1	1.7831e-05
Amaranthus tricolor	AMATR	1	1.7831e-05
Anemia phyllitidis	ANEPH	1	1.7831e-05
Artemisia annua	ARTAN	1	1.7831e-05
Avena sativa	AVESA	1	1.7831e-05
Beta macrocarpa	BETMA	1	1.7831e-05
Beta vulgaris subsp. maritima	BETVM	1	1.7831e-05
Brassica nigra	BRANI	1	1.7831e-05
Cardamine pratensis	CARPT	1	1.7831e-05
Cicer arietinum	CICAR	1	1.7831e-05
Citrus paradisi	CITPA	1	1.7831e-05
Cycas micronesica	CYCMI	1	1.7831e-05
Cycas taitungensis	CYCTA	1	1.7831e-05
Datura stramonium	DATST	1	1.7831e-05
Fourraea alpina	FOUAL	1	1.7831e-05
Guizotia abyssinica	GUIAB	1	1.7831e-05
Lobularia maritima	LOBMA	1	1.7831e-05
Lupinus luteus	LUPLU	1	1.7831e-05
Marchantia polymorpha	MARPO	1	1.7831e-05
Narcissus tazetta	NARTA	1	1.7831e-05
Ostreococcus tauri	OSTTA	1	1.7831e-05
Quercus rubra	QUERU	1	1.7831e-05
Rosa multiflora	ROSMU	1	1.7831e-05
Rosa rugosa	ROSRU	1	1.7831e-05
Spinacia oleracea	SPIOL	1	1.7831e-05
Thlaspi japonicum	THLJA	1	1.7831e-05
Vicia faba	VICFA	1	1.7831e-05
Vigna radiata var. radiata	VIGRR	1	1.7831e-05
Total		56082

## Sheet: Table S4
Table S4: Expression analyses of B. oleracea based on RNASeq data
Growth stages	Total raw data	Total filtered data
Leaf	7461284200	5313644846
Root	1650994884	1551951587
Flower	1679616870	1581686545
Pod	1700520840	1607026101
Brassica oleracea rnaseq
Tissue	Number of genes
	Total	Non-expressed		Expressed
		fpkm=0	fpkm<0.5	fpkm>0	fpkm>0.5
Leaf	59225	29954	34193	29272	25033
Root	59225	28965	32141	30261	27085
Flower	59225	27314	30632	31912	28594
Pod	59225	30289	33688	28937	25538
Boleracea_non-expressed genes
	Number		Proportion not expressed(%)
	Total	Non-expressed
All genes	59225	22106	0.373255
Syntenic	40291	11758	0.291827
non-syntenic_non-TandemDup	16601	9331	0.562075
TandemDup	2333	1017	0.435919

## Sheet: Table S5
Table S5. Analysis of expansion of gene families in the Brassicaceae species
Protein family Number	Number of genes				χ2	Probability value	P-Bonferoni adjusted p value	Species in which greatest expansion occurred	Post hoc test
	A. thaliana	A. lyrata	B. rapa	B. oleracea
1	7	16	49	1866	3169.53	0	0	B. oleracea	0
3	214	216	218	239	32.724	3.683e-07	0.006754	B. oleracea	8.955e-08
4	0	0	34	833	1411.01	0	0	B. oleracea	0
6	0	0	24	638	1087.49	0	0	B. oleracea	7.325e-85
8	99	175	143	171	43.982	1.523e-09	2.792e-05	A.lyrata	4.361e-09
11	1	3	22	536	893.179	0	0	B. oleracea	5.825e-71
12	111	171	87	178	57.403	2.108e-12	3.866e-08	A.lyrata	1.037e-12
14	31	35	126	278	158.518	3.828e-34	7.02e-30	B. oleracea	2.99e-23
20	3	2	16	370	606.032	0	0	B. oleracea	6.61e-49
36	139	40	44	78	115.671	6.602e-25	1.211e-20	A. thaliana	4.45e-16
46	0	0	12	257	430.39	0	0	B. oleracea	3.222e-35
47	41	24	77	123	30.203	1.251e-06	0.02294	B. oleracea	1.213e-06
49	2	15	23	214	271.143	1.747e-58	3.204e-54	B. oleracea	1.73e-28
50	0	1	3	245	435.67	0	0	B. oleracea	4.486e-37
51	92	59	19	73	65.087	4.805e-14	8.811e-10	A. thaliana	1.019e-14
63	0	0	9	203	341.513	1.026e-73	1.882e-69	B. oleracea	3.591e-28
68	0	0	89	109	136.318	2.352e-29	4.313e-25	B. rapa	2.055e-18
72	0	0	31	160	210.2	2.637e-45	4.835e-41	B. oleracea	1.504e-22
73	17	6	13	154	176.291	5.577e-38	1.023e-33	B. oleracea	3.001e-18
74	0	1	64	121	127.779	1.628e-27	2.986e-23	B. oleracea	1.948e-17
91	0	1	2	161	284.928	1.818e-61	3.333e-57	B. oleracea	6.411e-25
92	0	0	15	144	217.112	8.453e-47	1.55e-42	B. oleracea	1.874e-20
98	0	0	39	109	122.06	2.779e-26	5.095e-22	B. oleracea	7.351e-16
108	11	9	18	105	92.155	7.543e-20	1.383e-15	B. oleracea	5.355e-10
123	1	4	22	105	120.85	5.063e-26	9.285e-22	B. oleracea	9.044e-15
138	0	0	2	120	213.288	5.669e-46	1.04e-41	B. oleracea	1.083e-18
140	1	0	11	109	161.948	6.963e-35	1.277e-30	B. oleracea	2.693e-15
141	0	0	14	107	154.311	3.096e-33	5.678e-29	B. oleracea	1.347e-15
146	3	0	11	103	145.076	3.04e-31	5.575e-27	B. oleracea	5.234e-14
153	0	0	17	97	130.746	3.734e-28	6.848e-24	B. oleracea	2.791e-14
180	1	16	15	66	51.158	4.527e-11	8.301e-07	B. oleracea	1.278e-09
186	48	26	6	16	63.684	9.592e-14	1.759e-09	A. thaliana	3.353e-10
187	2	4	5	84	118.048	2.031e-25	3.725e-21	B. oleracea	1.242e-11
191	2	0	1	91	156.394	1.1e-33	2.017e-29	B. oleracea	7.708e-15
199	0	0	1	89	159.953	1.876e-34	3.441e-30	B. oleracea	1.558e-14
202	13	7	13	56	30.713	9.769e-07	0.01791	B. oleracea	5.286e-05
208	0	0	2	85	148.997	4.336e-32	7.951e-28	B. oleracea	2.332e-13
217	0	86	0	0	358.075	2.662e-77	4.882e-73	A.lyrata	6.95e-36
226	34	23	4	23	32.673	3.774e-07	0.006922	A. thaliana	9.209e-08
229	1	0	19	63	70.663	3.078e-15	5.644e-11	B. oleracea	3.197e-09
231	12	0	1	70	92.939	5.12e-20	9.389e-16	B. oleracea	1.263e-11
234	0	83	0	0	345.584	1.349e-74	2.473e-70	A.lyrata	1.082e-34
243	0	0	4	77	127.654	1.733e-27	3.177e-23	B. oleracea	1.217e-11
247	0	0	1	79	141.567	1.736e-30	3.183e-26	B. oleracea	5.274e-13
253	0	0	13	65	84.685	3.033e-18	5.562e-14	B. oleracea	4.735e-10
268	0	0	0	76	139.802	4.171e-30	7.648e-26	B. oleracea	3.961e-13
277	22	38	3	12	61.072	3.469e-13	6.361e-09	A.lyrata	4.253e-10
333	0	0	24	40	43.868	1.61e-09	2.952e-05	B. oleracea	1.032e-06
334	1	0	32	31	44.276	1.318e-09	2.418e-05	B. rapa	4.672e-07
335	0	0	1	63	112.157	3.768e-24	6.909e-20	B. oleracea	1.502e-10
338	2	10	1	50	58.242	1.396e-12	2.559e-08	B. oleracea	1.515e-08
346	1	3	20	38	31.397	7.013e-07	0.01286	B. oleracea	7.026e-06
363	0	0	9	50	66.943	1.925e-14	3.531e-10	B. oleracea	4.708e-08
440	1	0	0	50	88.284	5.117e-19	9.384e-15	B. oleracea	3.954e-09
458	7	2	1	39	44.404	1.238e-09	2.271e-05	B. oleracea	7.687e-07
459	1	1	10	37	38.897	1.825e-08	0.0003346	B. oleracea	9.585e-06
469	1	1	7	39	46.366	4.74e-10	8.692e-06	B. oleracea	5.151e-06
521	0	0	0	44	80.938	1.931e-17	3.542e-13	B. oleracea	3.358e-08
550	0	0	3	40	63.513	1.043e-13	1.913e-09	B. oleracea	1.032e-06
551	0	0	4	39	58.964	9.786e-13	1.795e-08	B. oleracea	1.408e-06
560	0	3	2	37	52.051	2.921e-11	5.357e-07	B. oleracea	2.62e-06
564	0	0	33	9	69.727	4.884e-15	8.956e-11	B. rapa	9.787e-08
567	2	0	0	39	64.803	5.528e-14	1.014e-09	B. oleracea	2.009e-07
589	0	0	7	33	42.325	3.423e-09	6.277e-05	B. oleracea	9.108e-06
603	3	32	2	2	98.389	3.45e-21	6.328e-17	A.lyrata	8.916e-13
614	0	39	0	0	162.383	5.609e-35	1.029e-30	A.lyrata	3.716e-17
660	0	2	2	33	47.575	2.623e-10	4.81e-06	B. oleracea	9.108e-06
661	2	1	24	10	35.121	1.148e-07	0.002106	B. rapa	5.089e-05
662	0	0	2	35	57.453	2.056e-12	3.771e-08	B. oleracea	4.881e-06
673	0	0	2	34	55.635	5.027e-12	9.218e-08	B. oleracea	6.666e-06
704	0	1	1	33	53.614	1.357e-11	2.488e-07	B. oleracea	6.636e-06
713	9	18	3	4	28.965	2.278e-06	0.04177	A.lyrata	5.554e-06
718	0	0	26	8	52.819	2.003e-11	3.674e-07	B. rapa	2.227e-06
735	0	0	0	34	62.543	1.682e-13	3.084e-09	B. oleracea	1.211e-06
771	0	1	4	27	34.898	1.281e-07	0.002348	B. oleracea	5.977e-05
826	0	31	0	0	129.073	8.565e-28	1.571e-23	A.lyrata	5.992e-14
857	1	1	1	27	39.467	1.382e-08	0.0002534	B. oleracea	5.809e-05
880	0	0	3	26	38.461	2.257e-08	0.0004139	B. oleracea	8.192e-05
901	0	29	0	0	120.746	5.33e-26	9.775e-22	A.lyrata	3.814e-13
948	0	0	4	24	32.754	3.629e-07	0.006655	B. oleracea	0.0001542
958	19	7	1	1	42.64	2.934e-09	5.381e-05	A. thaliana	9.963e-08
960	2	0	1	25	36.208	6.768e-08	0.001241	B. oleracea	0.0001202
1030	0	0	26	1	75.702	2.562e-16	4.698e-12	B. rapa	4.892e-09
1035	1	22	2	2	66.767	2.1e-14	3.851e-10	A.lyrata	8.762e-09
1037	0	0	2	25	39.336	1.473e-08	0.0002701	B. oleracea	0.0001124
1038	22	4	0	0	65.767	3.438e-14	6.305e-10	A. thaliana	1.262e-09
1133	0	0	1	24	40.586	8.005e-09	0.0001468	B. oleracea	0.0001542
1180	0	0	2	22	33.946	2.034e-07	0.003729	B. oleracea	0.0002911
1247	0	23	0	0	95.764	1.265e-20	2.32e-16	A.lyrata	9.978e-11
1252	0	0	1	22	36.931	4.759e-08	0.0008726	B. oleracea	0.0002911
1265	0	1	0	22	36.977	4.652e-08	0.0008531	B. oleracea	9.446e-05
1504	0	1	0	19	31.511	6.634e-07	0.01217	B. oleracea	0.0002851
1513	0	0	0	20	36.79	5.097e-08	0.0009347	B. oleracea	0.0001971
1515	6	14	0	0	39.17	1.598e-08	0.000293	A.lyrata	4.518e-07
1529	0	0	0	20	36.79	5.097e-08	0.0009347	B. oleracea	0.0001971
1530	0	20	0	0	83.273	6.092e-18	1.117e-13	A.lyrata	1.632e-09
1544	0	1	0	18	29.693	1.602e-06	0.02937	B. oleracea	0.0004129
1593	3	16	0	0	52.828	1.995e-11	3.659e-07	A.lyrata	6.887e-08
1637	0	0	0	19	34.95	1.248e-07	0.002289	B. oleracea	0.0002851
1806	0	0	16	1	44.875	9.835e-10	1.803e-05	B. rapa	8.201e-06
2017	1	15	0	0	56.911	2.684e-12	4.922e-08	A.lyrata	1.762e-07
2053	0	0	13	3	28.88	2.373e-06	0.04351	B. rapa	0.0008206
2124	0	0	13	2	31.926	5.425e-07	0.009948	B. rapa	0.0003152
2247	1	14	0	0	52.789	2.033e-11	3.729e-07	A.lyrata	4.518e-07
2253	13	2	0	0	39.994	1.068e-08	0.0001959	A. thaliana	3.045e-06
2270	14	0	0	0	52.625	2.204e-11	4.042e-07	A. thaliana	1.273e-06
2450	1	11	1	1	31.464	6.787e-07	0.01245	A.lyrata	4.74e-05
2452	0	14	0	0	58.291	1.362e-12	2.498e-08	A.lyrata	4.518e-07
2461	3	10	0	0	30.015	1.37e-06	0.02512	A.lyrata	2.004e-05
2610	0	13	0	0	54.128	1.054e-11	1.933e-07	A.lyrata	1.161e-06
2631	0	13	0	0	54.128	1.054e-11	1.933e-07	A.lyrata	1.161e-06
2732	2	10	0	0	32.617	3.879e-07	0.007114	A.lyrata	2.004e-05
2831	0	12	0	0	49.964	8.132e-11	1.491e-06	A.lyrata	2.991e-06
2880	0	12	0	0	49.964	8.132e-11	1.491e-06	A.lyrata	2.991e-06
2907	1	11	0	0	40.463	8.498e-09	0.0001558	A.lyrata	7.729e-06
2912	0	12	0	0	49.964	8.132e-11	1.491e-06	A.lyrata	2.991e-06
3024	0	12	0	0	49.964	8.132e-11	1.491e-06	A.lyrata	2.991e-06
3025	0	12	0	0	49.964	8.132e-11	1.491e-06	A.lyrata	2.991e-06
3031	0	11	0	0	45.8	6.254e-10	1.147e-05	A.lyrata	7.729e-06
3146	0	11	0	0	45.8	6.254e-10	1.147e-05	A.lyrata	7.729e-06
3253	11	0	0	0	41.348	5.517e-09	0.0001012	A. thaliana	1.757e-05
3354	0	11	0	0	45.8	6.254e-10	1.147e-05	A.lyrata	7.729e-06
3797	0	10	0	0	41.637	4.792e-09	8.787e-05	A.lyrata	2.004e-05
3799	0	10	0	0	41.637	4.792e-09	8.787e-05	A.lyrata	2.004e-05
3800	0	10	0	0	41.637	4.792e-09	8.787e-05	A.lyrata	2.004e-05
3801	0	10	0	0	41.637	4.792e-09	8.787e-05	A.lyrata	2.004e-05
4011	0	9	0	0	37.473	3.654e-08	0.0006701	A.lyrata	5.22e-05
4284	0	9	0	0	37.473	3.654e-08	0.0006701	A.lyrata	5.22e-05
4285	0	9	0	0	37.473	3.654e-08	0.0006701	A.lyrata	5.22e-05
4563	0	8	0	0	33.309	2.771e-07	0.005082	A.lyrata	0.0001366
4856	0	8	0	0	33.309	2.771e-07	0.005082	A.lyrata	0.0001366
4985	0	8	0	0	33.309	2.771e-07	0.005082	A.lyrata	0.0001366
4986	0	8	0	0	33.309	2.771e-07	0.005082	A.lyrata	0.0001366
4987	0	8	0	0	33.309	2.771e-07	0.005082	A.lyrata	0.0001366
4988	0	8	0	0	33.309	2.771e-07	0.005082	A.lyrata	0.0001366
4989	0	8	0	0	33.309	2.771e-07	0.005082	A.lyrata	0.0001366
5290	0	7	0	0	29.146	2.087e-06	0.03827	A.lyrata	0.0003599
5468	0	7	0	0	29.146	2.087e-06	0.03827	A.lyrata	0.0003599
5705	0	7	0	0	29.146	2.087e-06	0.03827	A.lyrata	0.0003599
5806	0	7	0	0	29.146	2.087e-06	0.03827	A.lyrata	0.0003599
5807	0	7	0	0	29.146	2.087e-06	0.03827	A.lyrata	0.0003599
5809	0	7	0	0	29.146	2.087e-06	0.03827	A.lyrata	0.0003599
5810	0	7	0	0	29.146	2.087e-06	0.03827	A.lyrata	0.0003599
5811	0	7	0	0	29.146	2.087e-06	0.03827	A.lyrata	0.0003599
5812	0	7	0	0	29.146	2.087e-06	0.03827	A.lyrata	0.0003599
5813	0	7	0	0	29.146	2.087e-06	0.03827	A.lyrata	0.0003599
5814	0	7	0	0	29.146	2.087e-06	0.03827	A.lyrata	0.0003599

## Sheet: Table S6
Table S6: Putative Centromere locations in Brassica oleracea chromosomes
	Putative centromere locations
Chromosome	Based on sequence features		Based on the half-tetrad analysis
	Start	End	Start	End
C01	18701169	18967279	18644780	19344525
C02	33866933	36841765	30299511	35088213
C03	44939471	46480712	38458079	48085859
C04	18199394	18451727	18433199	19895462
C05	26819882	27362221	25630061	27465205
C06	10722984	11583691	8784782	13706025
C07	8950963	9366604	7305717	9793336
C08	6236267	6925072	4986932	7831716
C09	24395747	25327920	22936724	34672542

## Sheet: Table S7
Table S7: Syntenic ancestral block structure between A. thaliana and three sub-genomes of B. oleracea
Ancestral Block		B. oleracea orthologues in sub-genomes
START A	Original Block	LF	MF1	MF2	Potential overlap/tandem repeats
AT1G01010	NULL	Bo5g002810.1	x	x	x
AT1G01020	NULL	Bo5g002800.1	x	x	x
AT1G01030	NULL	Bo5g002790.1	x	x	x
AT1G01040	NULL	Bo5g002780.1	x	x	x
AT1G01050	NULL	Bo5g002770.1	x	Bo8g117580.1	x
AT1G01060	NULL	Bo5g002760.1	x	x	x
AT1G01070	NULL	Bo5g002750.1	x	Bo8g117610.1	x
AT1G01073	NULL	x	x	x	x
AT1G01080	NULL	Bo5g002730.1	x	x	x
AT1G01090	NULL	Bo5g002720.1	x	Bo8g117660.1	x
AT1G01100	NULL	Bo5g002710.1	x	Bo8g117670.1	x
AT1G01110	NULL	Bo5g002700.1	x	x	x
AT1G01115	NULL	x	x	x	x
AT1G01120	NULL	Bo5g002690.1	x	Bo8g117680.1	x
AT1G01130	NULL	x	x	x	x
AT1G01140	NULL	Bo5g002680.1	x	Bo8g117700.1	x
AT1G01150	NULL	x	x	x	x
AT1G01160	NULL	Bo5g002670.1	x	Bo8g117720.1	x
AT1G01170	NULL	Bo5g002660.1	x	x	x
AT1G01180	NULL	Bo5g002650.1	x	x	x
AT1G01190	NULL	Bo5g002640.1	x	Bo8g117730.1	x
AT1G01200	NULL	Bo5g002630.1	x	x	x
AT1G01210	NULL	x	x	Bo8g117750.1	x
AT1G01220	NULL	x	x	Bo8g117760.1	x
AT1G01225	NULL	x	x	Bo8g117770.1	x
AT1G01230	NULL	Bo5g002620.1	x	Bo8g117780.1	x
AT1G01240	NULL	Bo5g002610.1	x	Bo8g117790.1	x
AT1G01250	NULL	Bo5g002600.1	x	Bo8g117810.1	x
AT1G01260	NULL	Bo5g002590.1	x	x	x
AT1G01280	NULL	Bo5g002580.1	x	x	x
AT1G01290	NULL	x	x	Bo8g117820.1	x
AT1G01300	NULL	Bo5g002570.1	x	x	x
AT1G01305	NULL	x	x	x	x
AT1G01310	NULL	Bo5g002560.1	x	Bo8g117830.1	x
AT1G01320	NULL	Bo5g002550.1	x	x	x
AT1G01340	NULL	x	x	x	x
AT1G01350	NULL	Bo5g002540.1	x	x	x
AT1G01355	NULL	x	x	x	x
AT1G01360	NULL	Bo5g002530.1	x	x	x
AT1G01370	NULL	x	x	Bo8g117840.1	x
AT1G01380	NULL	x	x	Bo8g117860.1	x
AT1G01390	NULL	x	x	x	x
AT1G01400	NULL	x	x	x	x
AT1G01410	NULL	Bo5g002520.1	x	x	x
AT1G01420	NULL	Bo5g002510.1	x	x	x
AT1G01430	NULL	Bo5g002500.1	x	x	x
AT1G01440	NULL	Bo5g002490.1	x	x	x
AT1G01450	NULL	x	x	Bo8g117870.1	x
AT1G01453	NULL	Bo5g002480.1	x	x	x
AT1G01460	NULL	Bo5g002470.1	x	x	x
AT1G01470	NULL	x	x	x	x
AT1G01471	NULL	x	x	x	x
AT1G01480	NULL	Bo5g002460.1	x	x	x
AT1G01490	NULL	Bo5g002450.1	x	Bo8g117890.1	x
AT1G01500	NULL	x	x	Bo8g117900.1	x
AT1G01510	NULL	Bo5g002440.1	x	x	x
AT1G01520	NULL	Bo5g002430.1	x	x	x
AT1G01530	NULL	x	x	x	x
AT1G01540	NULL	Bo5g002420.1	x	Bo8g117910.1	x
AT1G01550	NULL	Bo5g002410.1	x	x	x
AT1G01560	A	x	x	x	x
AT1G01570	A	Bo5g002400.1	x	x	x
AT1G01580	A	Bo5g002390.1	x	Bo8g117920.1	x
AT1G01590		x	x	Bo8g117930.1	x
AT1G01600	A	Bo5g002380.1	x	Bo8g117940.1	x
AT1G01610	A	Bo5g001000.1	x	Bo8g117950.1	x
AT1G01620	A	Bo5g001010.1	x	Bo8g117970.1	x
AT1G01630	A	Bo5g001020.1	x	Bo8g117990.1	x
AT1G01640	A	Bo5g001030.1	x	x	x
AT1G01650	A	Bo5g001040.1	x	Bo8g118000.1	x
AT1G01660	A	Bo5g001050.1	x	x	x
AT1G01670		Bo5g001060.1	x	x	x
AT1G01680		Bo5g001070.1	x	x	x
AT1G01690	A	Bo5g001080.1	x	x	x
AT1G01695	A	x	x	Bo8g118020.1	x
AT1G01700	A	x	x	x	x
AT1G01710	A	Bo5g001090.1	x	x	x
AT1G01720	A	Bo5g001100.1	x	x	x
AT1G01725	A	Bo5g001120.1	x	x	x
AT1G01730	A	x	x	Bo8g118030.1	x
AT1G01740	A	Bo5g001130.1	x	x	x
AT1G01750	A	x	x	x	x
AT1G01760	A	Bo5g001140.1	x	x	x
AT1G01770	A	x	x	Bo8g118050.1	x
AT1G01780	A	Bo5g001150.1	x	Bo8g118070.1	x
AT1G01790	A	Bo5g001160.1	x	Bo8g118080.1	x
AT1G01800	A	x	x	x	x
AT1G01810	A	x	x	x	x
AT1G01820	A	x	x	x	x
AT1G01830	A	Bo5g001190.1	x	x	x
AT1G01840	A	Bo5g001200.1	x	x	x
AT1G01860	A	x	x	Bo8g118100.1	x
AT1G01880	A	x	x	Bo8g118110.1	x
AT1G01900	A	Bo5g001210.1	x	x	x
AT1G01910	A	Bo5g001230.1	x	Bo8g118130.1	x
AT1G01920	A	x	x	Bo8g118140.1	x
AT1G01930	A	x	x	Bo8g118150.1	x
AT1G01940	A	x	x	Bo8g118160.1	x
AT1G01950	A	x	x	Bo8g118170.1	x
AT1G01960	A	x	x	Bo8g118180.1	x
AT1G01970	A	Bo5g001240.1	x	x	x
AT1G01980	A	x	x	x	x
AT1G01990	A	Bo5g001250.1	x	x	x
AT1G02000	A	x	x	x	x
AT1G02010	A	x	x	Bo8g118190.1	x
AT1G02020	A	x	x	x	x
AT1G02030	A	x	x	x	x
AT1G02040	A	Bo5g001300.1	x	Bo8g118200.1	x
AT1G02050	A	x	x	x	x
AT1G02060	A	x	x	x	x
AT1G02065	A	Bo5g001290.1	x	Bo8g118210.1	x
AT1G02070	A	x	x	Bo8g118220.1	x
AT1G02074	A	x	x	x	x
AT1G02080	A	Bo5g001270.1	x	Bo8g118240.1	x
AT1G02090	A	x	x	Bo8g118260.1	x
AT1G02100	A	x	x	Bo8g118270.1	x
AT1G02110	A	x	x	x	x
AT1G02120	A	Bo5g001320.1	x	x	x
AT1G02130	A	x	x	Bo8g118280.1	x
AT1G02140	A	Bo5g001330.1	x	Bo8g118290.1	x
AT1G02145	A	Bo5g001340.1	x	Bo8g118300.1	x
AT1G02150	A	Bo5g001350.1	x	x	x
AT1G02160	A	Bo5g001360.1	x	x	x
AT1G02170	A	x	x	x	x
AT1G02180	A	Bo5g001370.1	x	x	x
AT1G02190	A	x	x	Bo8g118320.1	x
AT1G02205		x	x	x	x
AT1G02210	A	x	x	x	x
AT1G02220	A	Bo5g002910.1	x	x	x
AT1G02230		Bo5g002950.1	x	Bo8g117570.1	x
AT1G02250		Bo5g002960.1	x	Bo8g117560.1	x
AT1G02260	A	x	x	Bo8g117550.1	x
AT1G02270	A	Bo5g002970.1	x	Bo8g117540.1	x
AT1G02280	A	Bo5g002990.1	x	Bo8g117530.1	x
AT1G02290	A	x	x	x	x
AT1G02300	A	x	x	x	x
AT1G02305		x	x	x	x
AT1G02310	A	Bo5g003010.1	x	x	x
AT1G02320	A	x	x	x	x
AT1G02330	A	Bo5g003020.1	x	x	x
AT1G02335	A	Bo5g003030.1	x	x	x
AT1G02340	A	Bo5g003040.1	x	Bo8g117510.1	x
AT1G02350	A	x	x	x	x
AT1G02360	A	Bo5g003080.1	x	x	x
AT1G02370	A	Bo5g003100.1	x	x	x
AT1G02380	A	Bo5g003110.1	x	Bo8g117490.1	x
AT1G02390	A	Bo5g003130.1	x	x	x
AT1G02391	A	x	x	x	x
AT1G02400	A	Bo5g003140.1	x	x	x
AT1G02405	A	x	x	x	x
AT1G02410	A	Bo5g003150.1	x	Bo8g117470.1	x
AT1G02420	A	x	x	x	x
AT1G02430	A	x	x	Bo8g117460.1	x
AT1G02440		Bo5g003170.1	x	x	x
AT1G02450	A	Bo5g003180.1	x	Bo8g117450.1	x
AT1G02460	A	Bo5g003190.1	x	Bo8g117430.1	x
AT1G02470	A	x	x	Bo8g117420.1	x
AT1G02475		Bo5g003200.1	x	x	x
AT1G02490	A	x	x	x	x
AT1G02500	A	x	x	x	x
AT1G02510	A	x	x	x	x
AT1G02520	A	x	x	x	x
AT1G02530		Bo5g003210.1	x	x	x
AT1G02540	A	x	x	x	x
AT1G02550	A	x	x	x	x
AT1G02560	A	Bo5g003220.1	x	x	x
AT1G02570	A	x	x	x	x
AT1G02575		Bo5g003230.1	x	x	x
AT1G02580	A	Bo5g003240.1	x	Bo8g117380.1	x
AT1G02590	A	x	x	x	x
AT1G02610	A	Bo5g003250.1	Bo8g001000.1	x	x
AT1G02620	A	x	x	x	x
AT1G02630	A	Bo5g003280.1	Bo8g001020.1	x	x
AT1G02640	A	Bo5g003290.1	x	x	x
AT1G02650	A	x	x	x	x
AT1G02660	A	x	Bo8g001030.1	Bo8g117370.1	x
AT1G02670	A	x	x	x	x
AT1G02680	A	Bo5g003300.1	Bo8g001080.1	x	x
AT1G02690	A	Bo5g003340.1	x	x	x
AT1G02700	A	x	x	x	x
AT1G02710	A	x	x	x	x
AT1G02720	A	x	x	Bo8g117350.1	x
AT1G02730	A	Bo5g003350.1	x	x	x
AT1G02740	A	x	x	Bo8g117340.1	x
AT1G02750	A	Bo5g003360.1	x	Bo8g117330.1	x
AT1G02770	A	x	x	x	x
AT1G02780	A	Bo5g003370.1	Bo8g001100.1	Bo8g117320.1	x
AT1G02790	A	Bo5g003380.1	Bo8g001120.1	Bo8g117310.1	x
AT1G02800	A	x	x	Bo8g117290.1	x
AT1G02810	A	Bo5g003390.1	Bo8g001160.1	x	x
AT1G02813	A	x	x	x	x
AT1G02816		x	x	Bo8g117280.1	x
AT1G02820	A	Bo5g003400.1	x	x	x
AT1G02830	A	Bo5g003410.1	x	Bo8g117270.1	x
AT1G02840	A	x	x	x	x
AT1G02850	A	Bo5g003420.1	x	x	x
AT1G02860	A	Bo5g003430.1	x	Bo8g117260.1	x
AT1G02870	A	Bo5g003440.1	Bo8g001170.1	x	x
AT1G02880	A	x	x	x	x
AT1G02890	A	Bo5g003490.1	x	x	x
AT1G02900	A	Bo5g003500.1	Bo8g001200.1	x	x
AT1G02910	A	x	Bo8g001210.1	x	x
AT1G02920	A	x	x	x	x
AT1G02930		x	Bo8g001220.1	x	x
AT1G02940		Bo5g003510.1	x	x	x
AT1G02950		Bo5g003520.1	x	Bo8g117250.1	x
AT1G02960	A	x	Bo8g001230.1	x	x
AT1G02965	A	x	x	x	x
AT1G02970	A	x	Bo8g001240.1	Bo8g117240.1	x
AT1G02980	A	Bo5g003530.1	x	Bo8g117230.1	x
AT1G02990	A	Bo5g003540.1	x	Bo8g117220.1	x
AT1G03000	A	Bo5g003550.1	x	Bo8g117210.1	x
AT1G03010	A	Bo5g003560.1	x	Bo8g117200.1	x
AT1G03020	A	Bo5g003570.1	x	Bo8g117190.1	x
AT1G03022	A	x	x	x	x
AT1G03030	A	x	x	x	x
AT1G03040	A	Bo5g003580.1	x	x	x
AT1G03050	A	Bo5g003590.1	Bo8g001270.1	Bo8g117150.1	x
AT1G03055	A	x	x	Bo8g117140.1	x
AT1G03060	A	Bo5g003600.1	x	Bo8g117130.1	x
AT1G03070	A	x	x	x	x
AT1G03080	A	Bo5g003610.1	x	Bo8g117120.1	x
AT1G03090	A	x	x	Bo8g116120.1	x
AT1G03100	A	Bo5g003620.1	x	x	x
AT1G03103	A	x	x	x	x
AT1G03106	A	x	x	x	x
AT1G03110	A	Bo5g003630.1	x	Bo8g116110.1	x
AT1G03120	A	Bo5g003640.1	x	x	x
AT1G03130	A	x	x	x	x
AT1G03140	A	x	x	Bo8g116100.1	x
AT1G03150	A	Bo5g003660.1	x	x	x
AT1G03160	A	x	Bo8g001280.1	x	x
AT1G03170	A	Bo5g003670.1	Bo8g001290.1	x	x
AT1G03180	A	x	Bo8g001310.1	x	x
AT1G03190	A	x	Bo8g001320.1	x	x
AT1G03200	A	x	x	x	x
AT1G03210	A	Bo5g003680.1	x	x	x
AT1G03220	A	x	Bo8g001330.1	Bo8g116090.1	x
AT1G03230		x	Bo8g001350.1	x	x
AT1G03240	A	x	x	x	x
AT1G03250	A	Bo5g003690.1	x	x	x
AT1G03260	A	x	x	Bo8g116080.1	x
AT1G03270	A	Bo5g003720.1	x	Bo8g116070.1	x
AT1G03280	A	x	x	x	x
AT1G03290	A	Bo5g003730.1	x	x	x
AT1G03300	A	x	x	x	x
AT1G03310	A	Bo5g003740.1	Bo8g001360.1	x	x
AT1G03320	A	Bo5g003750.1	x	x	x
AT1G03330	A	Bo5g003760.1	Bo8g001370.1	x	x
AT1G03340	A	Bo5g003770.1	x	x	x
AT1G03350	A	Bo5g003780.1	Bo8g001380.1	x	x
AT1G03360	A	Bo5g003790.1	Bo8g001410.1	x	x
AT1G03365		Bo5g003800.1	x	x	x
AT1G03370	A	x	x	x	x
AT1G03380	A	Bo5g003810.1	x	x	x
AT1G03390	A	Bo5g003820.1	x	x	x
AT1G03400	A	Bo5g003830.1	x	x	x
AT1G03410		Bo5g003850.1	x	x	x
AT1G03430	A	Bo5g003860.1	x	x	x
AT1G03440	A	Bo5g003870.1	Bo8g001420.1	x	x
AT1G03445	A	x	x	x	x
AT1G03457	A	Bo5g003880.1	x	x	x
AT1G03470	A	Bo5g003890.1	x	Bo8g116060.1	x
AT1G03475	A	Bo5g003900.1	x	Bo8g116050.1	x
AT1G03490	A	x	x	x	x
AT1G03495	A	x	x	x	x
AT1G03510	A	x	Bo8g002470.1	x	x
AT1G03520	A	Bo5g003910.1	x	x	x
AT1G03530	A	Bo5g003920.1	Bo8g002480.1	x	x
AT1G03540	A	x	Bo8g002490.1	x	x
AT1G03550	A	Bo5g003930.1	Bo8g002500.1	Bo8g116040.1	x
AT1G03560		Bo5g003940.1	x	x	x
AT1G03590	A	Bo5g003950.1	Bo8g002510.1	x	x
AT1G03600	A	Bo5g003960.1	Bo8g002520.1	x	x
AT1G03610	A	Bo5g003970.1	Bo8g002530.1	x	x
AT1G03620	A	Bo5g003980.1	Bo8g002550.1	x	x
AT1G03630	A	Bo5g003990.1	Bo8g002560.1	x	x
AT1G03650	A	x	x	Bo8g116030.1	x
AT1G03660	A	x	x	Bo8g116010.1	Bo8g116020.1
AT1G03670	A	x	x	x	x
AT1G03680	A	x	x	Bo8g116000.1	x
AT1G03687	A	x	x	Bo8g115990.1	x
AT1G03700	A	Bo5g004000.1	x	x	x
AT1G03710	A	Bo5g004020.1	x	x	x
AT1G03720	A	x	x	x	x
AT1G03730	A	x	x	Bo8g115980.1	x
AT1G03740	A	Bo5g004030.1	x	Bo8g115970.1	x
AT1G03750	A	x	x	Bo8g115960.1	x
AT1G03760	A	Bo5g004040.1	Bo8g002600.1	x	x
AT1G03770	A	Bo5g004050.1	x	x	x
AT1G03780	A	Bo5g004070.1	x	Bo8g115930.1	x
AT1G03790	A	Bo5g004080.1	Bo8g002610.1	x	x
AT1G03800	A	Bo5g004090.1	x	x	x
AT1G03810	A	Bo5g004100.1	x	x	x
AT1G03820	A	Bo5g004110.1	Bo8g002620.1	x	x
AT1G03830	A	x	Bo8g002630.1	x	x
AT1G03840	A	Bo5g004120.1	x	Bo8g115920.1	x
AT1G03850	A	Bo5g004150.1	x	Bo8g115890.1	x
AT1G03860	A	Bo5g004160.1	x	Bo8g115880.1	x
AT1G03870	A	Bo5g004170.1	x	x	x
AT1G03880	A	Bo5g004180.1	x	x	x
AT1G03890		x	x	Bo8g115870.1	Bo8g115850.1
AT1G03900	A	x	Bo8g002650.1	x	x
AT1G03905	A	x	Bo8g002670.1	x	x
AT1G03910	A	Bo5g004200.1	x	Bo8g115830.1	x
AT1G03920	A	Bo5g004210.1	x	x	x
AT1G03930	A	x	x	Bo8g115820.1	x
AT1G03940	A	x	Bo8g002690.1	x	x
AT1G03950	A	Bo5g004220.1	Bo8g002710.1	x	x
AT1G03960	A	x	Bo8g002720.1	x	x
AT1G03970	A	Bo5g004230.1	x	x	x
AT1G03980	A	x	x	Bo8g115810.1	x
AT1G03982	A	Bo5g004240.1	x	Bo8g115800.1	x
AT1G03990	A	Bo5g004250.1	x	x	x
AT1G04000	A	Bo5g004260.1	x	Bo8g115790.1	x
AT1G04010	A	Bo5g004270.1	x	Bo8g115780.1	x
AT1G04020	A	x	x	Bo8g115770.1	x
AT1G04030	A	x	x	x	x
AT1G04040	A	x	Bo8g002730.1	x	x
AT1G04050	A	x	x	x	x
AT1G04070	A	Bo5g004280.1	x	x	x
AT1G04080	A	Bo5g004290.1	Bo8g002740.1	x	x
AT1G04090	A	Bo5g004300.1	x	x	x
AT1G04100	A	Bo5g004310.1	x	x	x
AT1G04110	A	Bo5g004320.1	x	x	x
AT1G04120	A	Bo5g004330.1	x	x	x
AT1G04130	A	x	x	Bo8g115750.1	x
AT1G04140	A	x	Bo8g002750.1	Bo8g115740.1	x
AT1G04150	A	x	x	Bo8g115730.1	x
AT1G04160	A	x	x	Bo8g115720.1	x
AT1G04170	A	Bo5g004340.1	Bo8g002760.1	Bo8g115710.1	x
AT1G04171	A	x	x	x	x
AT1G04180	A	Bo5g004350.1	x	Bo8g115700.1	x
AT1G04190	A	x	Bo8g002770.1	x	x
AT1G04200	A	Bo5g004360.1	Bo8g002780.1	x	x
AT1G04210	A	Bo5g004370.1	x	Bo8g115690.1	x
AT1G04220	A	Bo5g004380.1	Bo8g002790.1	x	x
AT1G04230	A	x	x	x	x
AT1G04240	A	Bo5g004390.1	x	x	x
AT1G04250		Bo5g004400.1	Bo8g002800.1	Bo8g115680.1	x
AT1G04260	A	x	Bo8g002820.1	x	x
AT1G04270	A	Bo5g004420.1	x	Bo8g115670.1	x
AT1G04280	A	Bo5g004430.1	Bo8g002830.1	x	x
AT1G04290	A	Bo5g004440.1	Bo8g002840.1	x	x
AT1G04300	A	Bo5g004450.1	Bo8g002850.1	Bo8g115660.1	Bo8g115650.1
AT1G04310	A	Bo5g004460.1	Bo8g002860.1	x	x
AT1G04330	A	Bo5g004470.1	x	x	x
AT1G04340	A	Bo5g004480.1	Bo8g002870.1	x	x
AT1G04350	A	Bo5g004490.1	Bo8g002890.1	Bo8g115630.1	x
AT1G04360	A	Bo5g004510.1	x	Bo8g115590.1	x
AT1G04370	A	Bo5g004520.1	x	Bo8g115580.1	x
AT1G04380	A	Bo5g004540.1	Bo8g002910.1	x	x
AT1G04390	A	Bo5g004550.1	x	x	x
AT1G04400	A	Bo5g004560.1	Bo8g002920.1	x	x
AT1G04410	A	Bo5g004570.1	Bo8g002940.1	x	x
AT1G04420	A	Bo5g004580.1	x	x	x
AT1G04430	A	Bo5g004590.1	Bo8g002970.1	x	x
AT1G04440	A	Bo5g004600.1	x	Bo8g115570.1	x
AT1G04445	A	x	Bo8g002980.1	Bo8g115550.1	x
AT1G04450	A	x	Bo8g002990.1	Bo8g115540.1	x
AT1G04470	A	Bo5g004610.1	x	Bo8g115530.1	x
AT1G04480	A	Bo5g004620.1	Bo8g003000.1	Bo8g115520.1	x
AT1G04490	A	x	x	x	x
AT1G04500	A	Bo5g004630.1	Bo8g003010.1	x	x
AT1G04501	A	x	x	x	x
AT1G04510	A	Bo5g004640.1	Bo8g003020.1	x	x
AT1G04520	A	Bo5g004650.1	x	x	x
AT1G04530	A	Bo5g004660.1	x	Bo8g115500.1	x
AT1G04540	A	Bo5g004670.1	x	Bo8g115490.1	x
AT1G04550	A	x	x	x	x
AT1G04555	A	Bo5g004690.1	Bo8g003030.1	x	x
AT1G04560	A	x	x	x	x
AT1G04570	A	Bo5g004700.1	x	x	x
AT1G04580	A	Bo5g004710.1	x	x	x
AT1G04590	A	Bo5g004720.1	x	Bo8g115470.1	x
AT1G04600	A	x	Bo8g003050.1	x	x
AT1G04610	A	Bo5g004740.1	x	Bo8g115460.1	x
AT1G04620	A	Bo5g004750.1	x	x	x
AT1G04625	A	x	x	x	x
AT1G04630	A	Bo5g004760.1	Bo8g003060.1	Bo8g115450.1	x
AT1G04635	A	x	x	x	x
AT1G04640	A	Bo5g004770.1	Bo8g004110.1	x	x
AT1G04645	A	x	Bo8g004120.1	Bo8g115440.1	x
AT1G04650	A	Bo5g004780.1	Bo8g004140.1	x	x
AT1G04660	A	Bo5g004790.1	Bo8g004160.1	Bo8g115430.1	x
AT1G04670	A	Bo5g004800.1	x	Bo8g115420.1	x
AT1G04680	A	Bo5g004810.1	Bo8g004170.1	Bo8g115410.1	x
AT1G04684	A	x	x	x	x
AT1G04690	A	Bo5g004820.1	Bo8g004180.1	x	x
AT1G04700	A	Bo5g004830.1	x	x	x
AT1G04710	A	x	Bo8g004200.1	x	x
AT1G04730	A	Bo5g004850.1	Bo8g004220.1	x	x
AT1G04750	A	x	x	Bo8g115400.1	x
AT1G04760		Bo5g004860.1	Bo8g004230.1	x	x
AT1G04770	A	Bo5g004870.1	Bo8g004250.1	x	x
AT1G04778	A	x	x	x	x
AT1G04780	A	Bo5g004900.1	Bo8g004260.1	x	x
AT1G04790	A	Bo5g004910.1	x	x	x
AT1G04800	A	x	x	x	x
AT1G04810	A	x	x	x	x
AT1G04820	A	x	x	x	x
AT1G04830	A	Bo5g004930.1	x	x	x
AT1G04840	A	Bo5g004950.1	x	x	x
AT1G04850	A	Bo5g004960.1	Bo8g004270.1	x	x
AT1G04860	A	x	Bo8g004280.1	Bo8g115390.1	x
AT1G04870	A	x	x	x	x
AT1G04880	A	Bo5g004970.1	Bo8g004290.1	Bo8g115380.1	x
AT1G04890	A	Bo5g004980.1	x	x	x
AT1G04900	A	Bo5g005000.1	x	x	x
AT1G04910	A	Bo5g005010.1	x	Bo8g115370.1	x
AT1G04920	A	Bo5g005020.1	x	x	x
AT1G04930	A	Bo5g005030.1	x	x	x
AT1G04940	A	x	x	x	x
AT1G04945	A	x	Bo8g004350.1	x	x
AT1G04950	A	Bo5g005040.1	Bo8g004360.1	x	x
AT1G04960	A	Bo5g005050.1	x	x	x
AT1G04970	A	Bo5g005070.1	x	x	x
AT1G04980	A	Bo5g005110.1	x	x	x
AT1G04985	A	x	x	x	x
AT1G04990	A	Bo5g005120.1	x	x	x
AT1G05000	A	Bo5g005130.1	x	x	x
AT1G05010	A	Bo5g005140.1	x	x	x
AT1G05020	A	Bo5g005150.1	Bo8g004370.1	x	x
AT1G05030	A	x	x	x	x
AT1G05040	A	x	x	x	x
AT1G05055	A	x	Bo8g004410.1	x	x
AT1G05060	A	x	x	x	x
AT1G05065	A	Bo5g005190.1	x	Bo8g115310.1	x
AT1G05070	A	Bo5g005200.1	x	x	x
AT1G05080	A	x	x	x	x
AT1G05085	A	x	x	x	x
AT1G05090	A	Bo5g005210.1	x	x	x
AT1G05100	A	Bo5g005220.1	x	x	x
AT1G05120	A	Bo5g005230.1	Bo8g004420.1	x	x
AT1G05136	A	x	x	x	x
AT1G05140	A	x	x	x	x
AT1G05150	A	Bo5g005270.1	Bo8g004440.1	x	x
AT1G05160	A	Bo5g005280.1	x	x	x
AT1G05170	A	Bo5g005290.1	x	x	x
AT1G05180	A	Bo5g005300.1	Bo8g004450.1	Bo8g115290.1	x
AT1G05190	A	Bo5g005310.1	x	Bo8g115280.1	x
AT1G05200	A	Bo5g005320.1	x	Bo8g115270.1	x
AT1G05205	A	Bo5g005330.1	x	Bo8g115260.1	x
AT1G05210	A	Bo5g005340.1	Bo8g004480.1	x	x
AT1G05220		x	x	x	x
AT1G05230	A	Bo5g005350.1	x	Bo8g115250.1	x
AT1G05240	A	Bo5g005360.1	Bo8g004490.1	Bo8g115240.1	x
AT1G05250		Bo5g005370.1	Bo8g004500.1	Bo8g115230.1	Bo8g115220.1
AT1G05260		Bo5g005380.1	x	Bo8g115210.1	x
AT1G05270	A	Bo5g005390.1	Bo8g004510.1	Bo8g115190.1	x
AT1G05280	A	Bo5g005430.1	Bo8g004520.1	Bo8g115180.1	Bo5g005400.1
AT1G05290	A	Bo5g005470.1	x	Bo8g115170.1	x
AT1G05291	A	Bo5g005480.1	x	x	x
AT1G05300	A	Bo5g005490.1	x	x	x
AT1G05310	A	Bo5g005510.1	x	Bo8g115150.1	Bo8g115140.1
AT1G05320	A	Bo5g005520.1	x	Bo8g115130.1	x
AT1G05330	A	Bo5g005530.1	x	x	x
AT1G05340	A	Bo5g005540.1	x	x	x
AT1G05350	A	Bo5g005550.1	x	Bo8g115120.1	x
AT1G05360	A	x	x	Bo8g115110.1	x
AT1G05370	A	Bo5g005560.1	x	Bo8g115100.1	x
AT1G05380	A	Bo5g005570.1	x	x	x
AT1G05385	A	Bo5g005580.1	x	x	x
AT1G05400	A	x	x	x	x
AT1G05410	A	x	x	x	Bo5g005600.1
AT1G05420	A	Bo5g005590.1	x	Bo8g115080.1	x
AT1G05430	A	x	x	x	x
AT1G05440	A	Bo5g005610.1	x	Bo8g115070.1	x
AT1G05450	A	x	x	x	x
AT1G05460	A	Bo5g005640.1	x	x	x
AT1G05470	A	Bo5g005650.1	Bo8g004560.1	Bo8g115050.1	x
AT1G05490	A	Bo5g005670.1	x	x	x
AT1G05500	A	Bo5g005680.1	Bo8g004570.1	x	x
AT1G05510	A	x	x	x	x
AT1G05520	A	x	Bo8g004580.1	x	x
AT1G05530	A	x	x	x	x
AT1G05540	A	Bo5g005720.1	Bo8g004620.1	x	Bo5g005700.1
AT1G05550		x	x	x	x
AT1G05560	A	Bo5g005740.1	x	x	Bo5g005730.1
AT1G05570	A	Bo5g005750.1	x	x	x
AT1G05575	A	Bo5g006790.1	x	x	x
AT1G05577	A	Bo5g006810.1	x	Bo8g115040.1	Bo5g005760.1
AT1G05580	A	Bo5g006820.1	x	x	x
AT1G05590	A	x	x	Bo8g115030.1	x
AT1G05600	A	Bo5g006830.1	x	x	x
AT1G05610	A	Bo5g006840.1	x	x	x
AT1G05615	A	x	x	x	x
AT1G05620	A	x	Bo8g004710.1	Bo8g115020.1	x
AT1G05630	A	Bo5g006850.1	Bo8g004720.1	Bo8g115000.1	Bo8g114980.1
AT1G05640	A	x	Bo8g004730.1	x	x
AT1G05650	A	x	x	x	x
AT1G05660		Bo5g006870.1	Bo8g004740.1	x	x
AT1G05670	A	Bo5g006880.1	x	x	x
AT1G05675		x	x	x	x
AT1G05680		Bo5g006900.1	x	x	x
AT1G05690	A	Bo5g006910.1	Bo8g005750.1	x	x
AT1G05700	A	Bo5g006920.1	Bo8g005760.1	x	x
AT1G05710	A	Bo5g006930.1	Bo8g005780.1	x	x
AT1G05720	A	x	Bo8g005790.1	Bo8g114990.1	x
AT1G05730	A	x	x	Bo8g114970.1	Bo8g114960.1
AT1G05740		x	x	x	x
AT1G05750	A	x	x	x	x
AT1G05760	A	Bo5g006950.1	x	x	Bo5g006940.1
AT1G05770		x	x	x	x
AT1G05780	A	x	x	x	x
AT1G05785	A	x	x	x	x
AT1G05790	A	Bo5g006960.1	Bo8g005800.1	x	x
AT1G05800	A	Bo5g006970.1	x	x	x
AT1G05805	A	Bo5g006980.1	x	x	Bo5g007030.1
AT1G05810	A	x	x	Bo8g114940.1	x
AT1G05820	A	x	Bo8g005810.1	x	x
AT1G05830	A	x	x	Bo8g114930.1	Bo8g114950.1
AT1G05835	A	x	Bo8g005820.1	x	x
AT1G05840	A	x	x	Bo8g114920.1	x
AT1G05850	A	Bo5g007040.1	Bo8g005830.1	x	x
AT1G05860	A	Bo5g007050.1	Bo8g005840.1	x	x
AT1G05870	A	Bo5g007060.1	x	Bo8g114910.1	x
AT1G05880	A	Bo5g007070.1	x	x	x
AT1G05890		Bo5g007100.1	Bo8g005850.1	x	x
AT1G05894	A	x	Bo8g005860.1	x	x
AT1G05900	A	x	x	Bo8g114900.1	x
AT1G05910	A	Bo5g007110.1	x	x	x
AT1G05920	A	Bo5g007120.1	x	x	x
AT1G05925	A	x	x	x	x
AT1G05930		x	x	x	x
AT1G05940	A	x	x	x	x
AT1G05950	A	x	x	Bo8g114880.1	Bo8g114870.1
AT1G05960	A	Bo5g007130.1	Bo8g005870.1	Bo8g114860.1	x
AT1G05970	A	Bo5g007140.1	x	x	x
AT1G05990	A	x	Bo8g005880.1	Bo8g114850.1	Bo8g114840.1
AT1G06000	A	x	x	Bo8g114830.1	x
AT1G06010	A	x	Bo8g005890.1	x	x
AT1G06020	A	Bo5g007150.1	Bo8g005900.1	x	x
AT1G06030		x	Bo8g005910.1	Bo8g114820.1	x
AT1G06040	A	x	Bo8g005920.1	Bo8g114810.1	x
AT1G06050	A	Bo5g007160.1	x	x	x
AT1G06060	A	x	Bo8g005930.1	x	x
AT1G06070	A	Bo5g007170.1	Bo8g005940.1	x	x
AT1G06080	A	Bo5g007200.1	x	Bo8g114800.1	Bo5g007190.1
AT1G06090		x	x	Bo8g114790.1	x
AT1G06100		x	Bo8g005970.1	Bo8g114770.1	x
AT1G06110	A	x	Bo8g005980.1	x	x
AT1G06120		Bo5g007210.1	x	Bo8g114750.1	Bo5g007440.1
AT1G06130	A	x	x	Bo8g114740.1	x
AT1G06135	A	Bo5g007230.1	x	x	x
AT1G06137	A	x	x	Bo8g114730.1	x
AT1G06140	A	Bo5g007250.1	x	x	x
AT1G06148	A	x	x	x	x
AT1G06149	A	x	x	x	x
AT1G06150	A	Bo5g007270.1	x	Bo8g114720.1	x
AT1G06160	A	Bo5g007280.1	x	Bo8g114710.1	x
AT1G06170	A	Bo5g007310.1	x	x	x
AT1G06180	A	Bo5g007320.1	x	x	x
AT1G06190	A	Bo5g007330.1	x	x	x
AT1G06200	A	x	Bo8g005990.1	x	x
AT1G06210	A	Bo5g007340.1	x	Bo8g114700.1	x
AT1G06220	A	x	Bo8g006000.1	Bo8g114690.1	x
AT1G06225	A	Bo5g007350.1	x	x	x
AT1G06230	A	Bo5g007360.1	Bo8g006010.1	Bo8g114680.1	x
AT1G06240	A	x	x	x	x
AT1G06250	A	Bo5g007370.1	Bo8g006020.1	x	x
AT1G06260	A	Bo5g007380.1	Bo8g006030.1	x	x
AT1G06270	A	Bo5g007390.1	x	x	x
AT1G06280	A	x	Bo8g006050.1	Bo8g114670.1	x
AT1G06290	A	Bo5g007430.1	x	x	x
AT1G06310		Bo5g007450.1	x	x	x
AT1G06320	A	x	Bo8g006060.1	Bo8g114650.1	x
AT1G06330	A	x	x	Bo8g114640.1	x
AT1G06340	A	x	x	Bo8g114630.1	x
AT1G06350	A	x	Bo8g007080.1	x	x
AT1G06360		Bo5g007460.1	Bo8g007110.1	x	x
AT1G06380	A	x	x	Bo8g114620.1	x
AT1G06390	A	x	x	x	x
AT1G06400	A	x	x	Bo8g114610.1	x
AT1G06410	A	Bo5g007490.1	Bo8g007120.1	x	x
AT1G06420	A	Bo5g007500.1	x	Bo8g114600.1	x
AT1G06430	A	Bo5g007510.1	Bo8g007130.1	x	Bo5g007470.1
AT1G06440	A	Bo5g007520.1	x	x	Bo5g007480.1
AT1G06450	A	x	x	Bo8g114580.1	x
AT1G06460	A	Bo5g007530.1	Bo8g007140.1	x	x
AT1G06470	A	Bo5g007540.1	Bo8g007150.1	x	x
AT1G06475	A	Bo5g007550.1	x	x	x
AT1G06490	A	Bo5g007560.1	x	Bo8g114570.1	x
AT1G06500	A	x	x	x	x
AT1G06510	A	Bo5g007570.1	x	x	x
AT1G06515	A	x	x	Bo8g114560.1	x
AT1G06520	A	Bo5g007580.1	x	x	x
AT1G06530	A	x	x	x	x
AT1G06540	A	x	x	x	x
AT1G06550	A	x	Bo8g007160.1	x	x
AT1G06560	A	Bo5g007610.1	Bo8g007170.1	x	x
AT1G06570	A	x	x	Bo8g114550.1	x
AT1G06580	A	x	x	Bo8g114540.1	x
AT1G06590	A	Bo5g007620.1	x	Bo8g114530.1	x
AT1G06620	A	Bo5g007630.1	x	Bo8g114520.1	x
AT1G06630	A	x	x	x	x
AT1G06640		x	x	Bo8g114510.1	x
AT1G06645		Bo5g007640.1	x	Bo8g114490.1	x
AT1G06650		x	x	x	x
AT1G06660	A	Bo5g007650.1	Bo8g007180.1	x	x
AT1G06670	A	Bo5g007660.1	x	x	x
AT1G06680	A	x	Bo8g007190.1	Bo8g114480.1	x
AT1G06690	A	x	Bo8g007200.1	x	x
AT1G06700	A	Bo5g007670.1	x	x	x
AT1G06710	A	Bo5g007680.1	x	x	x
AT1G06720	A	Bo5g007690.1	x	Bo8g114470.1	x
AT1G06730	A	Bo5g007700.1	x	x	x
AT1G06750	A	x	x	Bo8g114450.1	x
AT1G06760	A	x	x	x	x
AT1G06770	A	x	x	x	x
AT1G06780	A	Bo5g007730.1	x	Bo8g114440.1	x
AT1G06790	A	x	Bo8g007210.1	x	x
AT1G06800	A	Bo5g007750.1	x	x	x
AT1G06810	A	x	x	x	x
AT1G06820	A	x	x	Bo8g114430.1	x
AT1G06830	A	Bo5g007760.1	x	Bo8g114420.1	x
AT1G06840	A	Bo5g007770.1	x	x	x
AT1G06850	A	Bo5g007780.1	Bo8g007220.1	Bo8g114410.1	x
AT1G06870	A	Bo5g007790.1	x	Bo8g114400.1	x
AT1G06890	A	Bo5g007800.1	Bo8g007230.1	Bo8g114390.1	x
AT1G06900	A	Bo5g007810.1	x	Bo8g114380.1	x
AT1G06910	A	x	x	Bo8g114370.1	x
AT1G06920	A	x	x	Bo8g114360.1	x
AT1G06923	A	x	x	Bo8g114350.1	x
AT1G06925	A	x	x	x	x
AT1G06930	A	Bo5g007820.1	x	Bo8g114340.1	x
AT1G06950	A	Bo5g007830.1	Bo8g007250.1	x	x
AT1G06960	A	x	x	x	x
AT1G06970	A	x	Bo8g007270.1	Bo8g114330.1	x
AT1G06980	A	Bo5g007840.1	Bo8g007310.1	Bo8g114320.1	x
AT1G06990	A	x	x	Bo8g114310.1	x
AT1G07000	A	Bo5g007870.1	x	x	x
AT1G07010	A	Bo5g007880.1	x	x	x
AT1G07020	A	x	Bo8g007330.1	x	x
AT1G07025	A	x	x	x	x
AT1G07030		Bo5g007890.1	x	x	x
AT1G07040	A	Bo5g007900.1	x	x	x
AT1G07050	A	Bo5g007910.1	Bo8g007340.1	x	x
AT1G07060	A	Bo5g007920.1	x	x	x
AT1G07070	A	x	x	x	x
AT1G07080	A	x	Bo8g007360.1	Bo8g114300.1	x
AT1G07090	A	Bo5g007930.1	x	Bo8g114290.1	x
AT1G07110	A	Bo5g007940.1	Bo8g007370.1	Bo8g114280.1	x
AT1G07120	A	x	x	x	x
AT1G07130	A	x	Bo8g007380.1	x	x
AT1G07135	A	Bo5g007950.1	Bo8g007390.1	Bo8g114270.1	Bo5g007960.1
AT1G07140	A	Bo5g007970.1	Bo8g008420.1	Bo8g114260.1	x
AT1G07150	A	Bo5g007990.1	x	x	x
AT1G07160	A	Bo5g008000.1	x	x	x
AT1G07170	A	Bo5g008010.1	x	x	x
AT1G07175	A	Bo5g008020.1	Bo8g009440.1	x	x
AT1G07180	A	Bo5g008030.1	Bo8g009450.1	x	x
AT1G07190	A	x	x	x	x
AT1G07200	A	x	x	x	x
AT1G07210	A	x	x	x	x
AT1G07220	A	Bo5g008050.1	x	Bo8g114240.1	x
AT1G07230	A	Bo5g008060.1	x	x	x
AT1G07240	A	Bo5g008070.1	x	x	x
AT1G07250		x	x	Bo8g114230.1	x
AT1G07260		Bo5g008080.1	x	x	x
AT1G07270	A	Bo5g008090.1	x	x	x
AT1G07280	A	Bo5g008100.1	x	Bo8g114180.1	x
AT1G07290	A	Bo5g008110.1	x	Bo8g114170.1	x
AT1G07300	A	Bo5g008120.1	x	Bo8g114160.1	x
AT1G07310	A	Bo5g008130.1	x	Bo8g114150.1	x
AT1G07320	A	Bo5g008140.1	x	x	x
AT1G07330	A	x	Bo8g009460.1	x	x
AT1G07340	A	Bo5g008150.1	Bo8g009470.1	x	x
AT1G07350	A	Bo5g008160.1	x	x	x
AT1G07360	A	x	Bo8g009480.1	x	x
AT1G07370	A	Bo5g008170.1	Bo8g009490.1	Bo8g114140.1	x
AT1G07380	A	Bo5g008180.1	Bo8g009500.1	x	x
AT1G07390	A	x	x	Bo8g114130.1	x
AT1G07400	A	x	x	x	x
AT1G07410	A	Bo5g008190.1	Bo8g009510.1	Bo8g114100.1	x
AT1G07420	A	Bo5g008200.1	Bo8g009520.1	Bo8g114090.1	x
AT1G07430	A	Bo5g008210.1	x	Bo8g114080.1	x
AT1G07440	A	Bo5g008220.1	Bo8g009540.1	x	x
AT1G07450		x	Bo8g009570.1	Bo8g114070.1	x
AT1G07460	A	x	x	x	x
AT1G07470	A	x	x	Bo8g114060.1	x
AT1G07473	A	Bo5g008230.1	x	x	x
AT1G07476		x	x	x	x
AT1G07480	A	Bo5g008240.1	Bo8g009620.1	x	x
AT1G07485	A	x	x	x	x
AT1G07490	A	x	x	Bo8g114050.1	x
AT1G07500	A	x	x	x	x
AT1G07510	A	x	x	Bo8g114040.1	x
AT1G07520	A	Bo5g008260.1	x	Bo8g114030.1	x
AT1G07530		x	x	x	x
AT1G07540	A	Bo5g008270.1	x	x	x
AT1G07550	A	Bo5g008290.1	Bo8g010640.1	x	x
AT1G07560		x	x	Bo8g114000.1	x
AT1G07570		Bo5g008320.1	x	Bo8g113970.1	Bo5g008300.1
AT1G07590	A	x	x	Bo8g113960.1	x
AT1G07600	A	x	x	x	x
AT1G07610	A	x	x	x	x
AT1G07615	A	x	Bo8g010660.1	Bo8g112950.1	x
AT1G07620	A	Bo5g008340.1	Bo8g010670.1	x	x
AT1G07630	A	Bo5g008350.1	Bo8g010680.1	x	x
AT1G07640	A	Bo5g008360.1	Bo8g010700.1	Bo8g112940.1	x
AT1G07645	A	Bo5g008400.1	x	Bo8g112930.1	x
AT1G07650	A	Bo5g008390.1	x	x	x
AT1G07660	A	Bo5g008410.1	x	x	x
AT1G07670	A	Bo5g008420.1	Bo8g010750.1	x	x
AT1G07680	A	x	x	x	x
AT1G07690	A	x	x	x	x
AT1G07700	A	x	x	x	x
AT1G07705	A	x	x	x	Bo5g008520.1
AT1G07710	A	x	x	x	x
AT1G07720	A	Bo5g008500.1	x	x	x
AT1G07725	A	x	x	x	x
AT1G07730	A	x	x	x	x
AT1G07740	A	x	Bo8g010800.1	x	x
AT1G07745	A	x	x	x	x
AT1G07747	A	x	x	x	x
AT1G07750	A	x	x	Bo8g112870.1	x
AT1G07770	A	x	x	x	x
AT1G07780	A	x	x	x	x
AT1G07790	A	x	x	x	x
AT1G07795	A	x	x	x	x
AT1G07810	A	Bo5g008550.1	x	Bo8g112860.1	x
AT1G07820	A	x	Bo8g010850.1	Bo8g112850.1	x
AT1G07830	A	x	x	Bo8g112840.1	x
AT1G07840	A	x	x	x	x
AT1G07850	A	Bo5g008560.1	x	x	x
AT1G07860	A	x	Bo8g010860.1	x	x
AT1G07870	A	Bo5g008570.1	Bo8g010870.1	Bo8g112830.1	x
AT1G07880	A	x	x	Bo8g112820.1	x
AT1G07885	A	x	x	x	x
AT1G07890	A	Bo5g008580.1	Bo8g010880.1	Bo8g112810.1	x
AT1G07900	A	Bo5g008590.1	x	Bo8g112780.1	x
AT1G07901	A	x	x	x	x
AT1G07910	A	Bo5g008600.1	x	Bo8g112770.1	x
AT1G07920	A	x	x	Bo8g112760.1	x
AT1G07930		x	x	x	x
AT1G07940		Bo5g008630.1	x	Bo8g112750.1	x
AT1G07950	A	x	x	x	x
AT1G07960	A	x	x	x	x
AT1G07970	A	x	x	x	x
AT1G07980	A	Bo5g008650.1	x	Bo8g112740.1	x
AT1G07985	A	x	x	Bo8g112730.1	x
AT1G07990	A	Bo5g008660.1	Bo8g010890.1	Bo8g112720.1	x
AT1G08000	A	x	x	x	x
AT1G08005	A	x	x	x	x
AT1G08010		Bo5g008670.1	Bo8g010900.1	Bo8g112710.1	x
AT1G08030	A	Bo5g008680.1	Bo8g010910.1	x	x
AT1G08032	A	x	x	x	x
AT1G08035	A	Bo5g008690.1	Bo8g010920.1	x	x
AT1G08040	A	Bo5g008700.1	x	x	x
AT1G08050	A	Bo5g008710.1	Bo8g010930.1	x	x
AT1G08060	A	Bo5g008720.1	x	Bo8g112700.1	x
AT1G08065	A	Bo5g008730.1	x	x	x
AT1G08070	A	Bo5g008740.1	x	x	x
AT1G08080		Bo5g008760.1	x	x	Bo5g008750.1
AT1G08090	A	Bo5g008770.1	x	Bo8g112690.1	x
AT1G08100		Bo5g008780.1	Bo8g010950.1	Bo8g112680.1	x
AT1G08110	A	x	x	x	x
AT1G08120	A	x	x	x	x
AT1G08125	A	x	x	x	x
AT1G08130	A	x	x	Bo8g112670.1	x
AT1G08135	A	x	x	Bo8g112660.1	x
AT1G08140		x	x	Bo8g112650.1	x
AT1G08150		x	x	Bo8g112640.1	x
AT1G08160	A	Bo5g008790.1	Bo8g010960.1	Bo8g112630.1	x
AT1G08165	A	x	x	x	x
AT1G08170	A	Bo5g008800.1	x	x	x
AT1G08180	A	Bo5g008810.1	Bo8g010970.1	x	x
AT1G08190	A	Bo5g008820.1	x	x	x
AT1G08200	A	Bo5g008830.1	Bo8g010980.1	Bo8g112600.1	x
AT1G08210	A	x	Bo8g010990.1	Bo8g112590.1	x
AT1G08220	A	x	Bo8g011000.1	Bo8g112580.1	x
AT1G08230	A	x	x	x	x
AT1G08250	A	x	x	Bo8g112570.1	x
AT1G08260	A	Bo5g008850.1	x	x	x
AT1G08270	A	x	x	x	x
AT1G08280	A	Bo5g008870.1	x	x	x
AT1G08290	A	Bo5g008880.1	x	Bo8g112550.1	x
AT1G08300	A	Bo5g008890.1	x	x	x
AT1G08310	A	Bo5g008900.1	Bo8g011040.1	x	Bo5g008920.1
AT1G08315	A	Bo5g008930.1	x	x	x
AT1G08320	A	Bo5g008940.1	x	Bo8g112540.1	x
AT1G08340	A	x	x	Bo8g112530.1	x
AT1G08350	A	Bo5g008950.1	x	x	x
AT1G08360	A	x	x	x	x
AT1G08370	A	Bo5g008960.1	Bo8g011050.1	Bo8g112510.1	x
AT1G08380	A	x	Bo8g011060.1	Bo8g112500.1	x
AT1G08390	A	x	x	x	x
AT1G08400	A	Bo5g008970.1	x	x	x
AT1G08410	A	x	Bo8g055740.1	Bo8g112490.1	x
AT1G08420	A	x	Bo8g055750.1	Bo8g112480.1	x
AT1G08430	A	x	Bo8g055800.1	x	x
AT1G08440		Bo5g009000.1	Bo8g055810.1	x	x
AT1G08450	A	x	Bo8g055820.1	Bo8g112470.1	x
AT1G08460	A	x	x	Bo8g112460.1	x
AT1G08465	A	Bo5g009010.1	Bo8g055830.1	Bo8g112450.1	x
AT1G08470	A	Bo5g009020.1	x	x	x
AT1G08480	A	x	Bo8g055840.1	x	x
AT1G08490	A	Bo5g009030.1	x	x	x
AT1G08500	A	x	Bo8g055870.1	Bo8g112440.1	x
AT1G08510	A	Bo5g009040.1	Bo8g055880.1	Bo8g112430.1	x
AT1G08520	A	Bo5g009050.1	x	x	x
AT1G08530	A	Bo5g009060.1	x	x	x
AT1G08540	A	Bo5g009070.1	Bo8g055890.1	x	x
AT1G08550	A	Bo5g009080.1	x	x	x
AT1G08560	A	x	Bo8g055900.1	x	x
AT1G08570	A	Bo5g009090.1	x	Bo8g112420.1	x
AT1G08580	A	Bo5g009100.1	x	Bo8g112410.1	x
AT1G08590	A	x	Bo8g055910.1	x	x
AT1G08600	A	Bo5g009110.1	x	Bo8g112400.1	x
AT1G08610	A	x	x	Bo8g112390.1	x
AT1G08620	A	Bo5g009120.1	Bo8g055920.1	x	x
AT1G08630	A	Bo5g009130.1	Bo8g056930.1	Bo8g112380.1	x
AT1G08640	A	Bo5g009140.1	x	x	x
AT1G08650	A	Bo5g009150.1	Bo8g056940.1	x	x
AT1G08660	A	Bo5g009170.1	x	Bo8g112370.1	x
AT1G08670	A	x	x	Bo8g112360.1	x
AT1G08680	A	Bo5g009180.1	x	x	x
AT1G08695	A	x	x	x	x
AT1G08700	A	Bo5g009190.1	x	x	x
AT1G08710	A	Bo5g009200.1	x	x	x
AT1G08720	A	x	x	Bo8g112350.1	x
AT1G08730	A	Bo5g009220.1	Bo8g057950.1	x	x
AT1G08750	A	Bo5g009230.1	x	x	x
AT1G08760	A	Bo5g009240.1	Bo8g057960.1	Bo8g112340.1	x
AT1G08770	A	Bo5g009250.1	x	x	x
AT1G08780	A	Bo5g009260.1	x	x	x
AT1G08790	A	Bo5g009270.1	Bo8g057980.1	x	x
AT1G08800	A	Bo5g009280.1	Bo8g058030.1	x	x
AT1G08810	A	Bo5g009290.1	Bo8g058040.1	x	x
AT1G08820	A	Bo5g009300.1	Bo8g058050.1	Bo8g112330.1	x
AT1G08830	A	Bo5g009310.1	x	Bo8g112320.1	x
AT1G08840	A	x	x	Bo8g112310.1	x
AT1G08845	A	Bo5g009320.1	x	Bo8g112300.1	x
AT1G08860	A	x	x	Bo8g112290.1	x
AT1G08880	A	Bo5g009330.1	Bo8g058060.1	Bo8g112280.1	x
AT1G08890	A	x	x	x	x
AT1G08900		Bo5g009340.1	x	x	x
AT1G08910	A	x	Bo8g058070.1	Bo8g112270.1	x
AT1G08920		Bo5g009350.1	Bo8g058080.1	Bo8g112260.1	x
AT1G08930		Bo5g009360.1	Bo8g058090.1	Bo8g112250.1	x
AT1G08940	A	Bo5g009370.1	x	x	x
AT1G08960	A	x	x	Bo8g112240.1	x
AT1G08970	A	Bo5g009380.1	Bo8g058100.1	x	x
AT1G08980	A	x	x	Bo8g112230.1	x
AT1G08985	A	x	x	x	x
AT1G08990	A	x	Bo8g058110.1	Bo8g112220.1	x
AT1G09000	A	x	x	x	x
AT1G09010	A	Bo5g009390.1	Bo8g058120.1	x	x
AT1G09020	A	Bo5g009400.1	Bo8g058130.1	Bo8g112210.1	x
AT1G09026	A	x	x	x	x
AT1G09030	A	Bo5g009420.1	x	x	x
AT1G09040	A	x	x	x	x
AT1G09050		Bo5g009440.1	Bo8g058140.1	Bo8g112200.1	x
AT1G09060	A	x	Bo8g058150.1	x	x
AT1G09070	A	Bo5g009450.1	Bo8g058160.1	Bo8g112190.1	x
AT1G09080	A	x	x	Bo8g112180.1	x
AT1G09090	A	x	x	Bo8g111180.1	x
AT1G09100	A	x	x	x	x
AT1G09130	A	Bo5g009460.1	Bo8g058170.1	x	x
AT1G09140	A	Bo5g009470.1	x	x	x
AT1G09150	A	x	Bo8g058180.1	x	x
AT1G09155	A	Bo5g009500.1	Bo8g058190.1	x	Bo5g009520.1
AT1G09157	A	x	x	x	x
AT1G09160	A	Bo5g009540.1	Bo8g058200.1	x	x
AT1G09170	A	x	Bo8g058210.1	x	x
AT1G09176	A	x	x	x	x
AT1G09180	A	x	Bo8g058250.1	x	x
AT1G09190	A	Bo5g009550.1	x	x	x
AT1G09195	A	x	x	x	x
AT1G09200	A	x	x	x	x
AT1G09210	A	Bo5g009630.1	Bo8g058260.1	x	x
AT1G09220	A	x	Bo8g058270.1	x	x
AT1G09230	A	Bo5g009640.1	x	x	x
AT1G09240	A	Bo5g009660.1	x	x	x
AT1G09245	A	x	x	Bo8g111160.1	x
AT1G09250	A	Bo5g009670.1	x	x	Bo5g009590.1
AT1G09260	A	x	x	x	x
AT1G09270	A	Bo5g009680.1	Bo8g058290.1	x	x
AT1G09280	A	Bo5g009690.1	x	x	x
AT1G09290	A	x	Bo8g058300.1	x	x
AT1G09300	A	x	Bo8g058310.1	x	x
AT1G09310	A	Bo5g009700.1	Bo8g058320.1	x	x
AT1G09320	A	Bo5g009710.1	x	Bo01087s020.1	x
AT1G09330	A	Bo5g009720.1	Bo8g058330.1	Bo01087s030.1	x
AT1G09340	A	Bo5g009730.1	x	Bo01087s040.1	x
AT1G09350	A	x	x	Bo01087s060.1	x
AT1G09360	A	Bo5g009740.1	x	x	x
AT1G09370	A	Bo5g009760.1	x	Bo01087s070.1	Bo5g009780.1
AT1G09380	A	Bo5g009790.1	x	Bo01087s080.1	x
AT1G09390	A	Bo5g009800.1	x	x	x
AT1G09400	A	x	Bo8g058380.1	x	x
AT1G09410	A	Bo5g009810.1	x	x	x
AT1G09415	A	x	Bo8g058420.1	x	x
AT1G09420	A	x	Bo8g058430.1	x	x
AT1G09430	A	x	Bo8g058440.1	x	x
AT1G09440	A	Bo5g009820.1	x	x	x
AT1G09450	A	x	Bo8g058580.1	x	x
AT1G09460	A	x	Bo8g058590.1	x	x
AT1G09470	A	Bo5g009830.1	x	x	x
AT1G09480	A	Bo5g009840.1	x	x	x
AT1G09483		x	x	x	x
AT1G09490	A	Bo5g009860.1	x	Bo8g111140.1	x
AT1G09500		Bo5g009880.1	x	x	x
AT1G09510		Bo5g009890.1	x	x	x
AT1G09520	A	Bo5g009900.1	Bo8g058610.1	Bo8g111130.1	x
AT1G09530	A	Bo5g009910.1	x	Bo8g111120.1	x
AT1G09540	A	Bo5g009920.1	Bo8g058620.1	Bo8g111090.1	x
AT1G09550	A	Bo5g009940.1	Bo8g058640.1	x	Bo5g009960.1
AT1G09560	A	Bo5g009980.1	Bo8g058650.1	Bo8g111070.1	x
AT1G09570	A	Bo5g009990.1	x	Bo8g111060.1	x
AT1G09575	A	Bo5g010000.1	Bo8g058660.1	x	x
AT1G09580	A	Bo5g010010.1	Bo8g058700.1	x	x
AT1G09590	A	Bo5g010020.1	Bo8g058710.1	x	x
AT1G09600	A	Bo5g010030.1	Bo8g058720.1	Bo8g111050.1	x
AT1G09610	A	x	x	x	x
AT1G09620	A	Bo5g010040.1	Bo8g058730.1	Bo8g111030.1	x
AT1G09625	A	x	x	x	x
AT1G09630	A	Bo5g010050.1	x	x	x
AT1G09640	A	Bo5g010060.1	Bo8g058750.1	Bo8g111020.1	x
AT1G09645	A	x	Bo8g058770.1	Bo8g111010.1	x
AT1G09650	A	x	x	x	x
AT1G09660	A	Bo5g010070.1	Bo8g058780.1	x	x
AT1G09665	A	Bo5g010080.1	x	x	x
AT1G09680	A	Bo5g010090.1	x	x	x
AT1G09690	A	Bo5g010100.1	Bo8g058790.1	Bo8g110990.1	x
AT1G09700	A	Bo5g010110.1	Bo8g058800.1	x	x
AT1G09710	A	Bo5g010120.1	x	x	x
AT1G09720	A	Bo5g010130.1	x	x	x
AT1G09730	A	Bo5g010140.1	Bo8g058810.1	x	x
AT1G09740	A	Bo5g010150.1	Bo8g058820.1	x	x
AT1G09750	A	x	Bo8g058840.1	x	x
AT1G09760	A	Bo5g010160.1	Bo8g058850.1	Bo8g110930.1	x
AT1G09770	A	Bo5g010170.1	Bo8g058860.1	x	x
AT1G09780	A	x	Bo8g058870.1	x	x
AT1G09790	A	Bo5g010180.1	Bo8g058880.1	x	Bo5g010190.1
AT1G09794		Bo5g010200.1	x	x	x
AT1G09795	A	x	x	x	x
AT1G09800	A	Bo5g010210.1	x	Bo8g110920.1	x
AT1G09810	A	Bo5g010230.1	x	x	x
AT1G09812	A	Bo5g010240.1	Bo8g058890.1	x	x
AT1G09815	A	Bo5g010250.1	x	x	x
AT1G09820	A	Bo5g010260.1	x	x	x
AT1G09830	A	Bo5g010270.1	Bo8g058900.1	x	x
AT1G09840	A	Bo5g010280.1	Bo8g058950.1	x	x
AT1G09850	A	Bo5g010290.1	x	x	x
AT1G09860	A	Bo5g010300.1	x	Bo8g110910.1	x
AT1G09870	A	Bo5g010310.1	x	x	x
AT1G09880	A	Bo5g010320.1	Bo8g058960.1	x	x
AT1G09890		Bo5g010330.1	x	x	x
AT1G09900	A	Bo5g010340.1	x	x	x
AT1G09910		Bo5g010350.1	x	x	x
AT1G09920	A	Bo5g010360.1	Bo8g058970.1	x	x
AT1G09930	A	x	x	Bo8g110890.1	x
AT1G09932	A	Bo5g010370.1	Bo8g058980.1	x	x
AT1G09935		Bo5g010380.1	Bo8g058990.1	Bo8g110880.1	x
AT1G09940	A	x	x	Bo8g110860.1	x
AT1G09950	A	Bo5g010410.1	x	Bo8g110850.1	x
AT1G09960	A	Bo5g010420.1	x	Bo8g110840.1	x
AT1G09970	A	Bo5g010440.1	Bo8g059030.1	Bo8g110830.1	x
AT1G09980	A	Bo5g010450.1	x	Bo8g110820.1	x
AT1G09995	A	x	x	x	x
AT1G10000	A	x	x	x	x
AT1G10010	A	Bo5g010500.1	x	Bo8g110810.1	Bo5g010480.1
AT1G10020	A	Bo5g010510.1	Bo8g059040.1	x	x
AT1G10030	A	Bo5g010530.1	Bo8g059060.1	x	x
AT1G10040	A	x	Bo8g059070.1	x	x
AT1G10050	A	x	x	Bo8g110800.1	x
AT1G10060	A	Bo5g010540.1	x	x	x
AT1G10070		Bo5g010550.1	Bo8g059080.1	Bo8g110790.1	x
AT1G10090	A	x	Bo8g059090.1	x	x
AT1G10095	A	x	x	x	x
AT1G10100	A	x	x	x	x
AT1G10110	A	x	x	x	x
AT1G10120	A	x	Bo8g059100.1	Bo8g110780.1	x
AT1G10130	A	Bo5g010560.1	x	Bo8g110770.1	x
AT1G10140	A	Bo5g010570.1	Bo8g059110.1	Bo8g110760.1	x
AT1G10150	A	Bo5g010580.1	Bo8g059120.1	Bo8g110730.1	x
AT1G10155	A	Bo5g010590.1	x	x	x
AT1G10170	A	Bo5g010600.1	Bo8g059130.1	Bo8g110720.1	x
AT1G10180	A	x	Bo8g059140.1	x	x
AT1G10190	A	x	x	x	x
AT1G10200	A	Bo5g010630.1	Bo8g059230.1	x	x
AT1G10210	A	Bo5g010640.1	x	x	x
AT1G10220	A	Bo5g010650.1	Bo8g059240.1	x	x
AT1G10230	A	x	x	x	x
AT1G10240	A	Bo5g010680.1	x	x	x
AT1G10250	A	x	x	x	x
AT1G10270	A	Bo5g010690.1	Bo8g059260.1	Bo8g110680.1	x
AT1G10280	A	Bo5g010700.1	Bo8g059270.1	x	x
AT1G10290	A	Bo5g010710.1	Bo8g059280.1	x	x
AT1G10300	A	Bo5g010720.1	x	x	x
AT1G10310	A	x	x	x	x
AT1G10320	A	Bo5g010770.1	Bo8g059320.1	x	x
AT1G10330	A	Bo5g010780.1	x	x	x
AT1G10340	A	x	Bo8g059340.1	x	x
AT1G10350	A	Bo5g010790.1	Bo8g059350.1	x	x
AT1G10360	A	Bo5g010800.1	x	Bo8g109610.1	x
AT1G10370		Bo5g010810.1	x	x	x
AT1G10380	A	x	x	x	x
AT1G10385	A	x	Bo8g059380.1	x	x
AT1G10390	A	Bo5g010850.1	Bo8g059390.1	x	x
AT1G10400	A	x	Bo8g059400.1	x	x
AT1G10410	A	Bo5g010860.1	x	Bo8g109590.1	x
AT1G10417	A	Bo5g010870.1	x	x	x
AT1G10430	A	Bo5g010890.1	x	Bo8g109570.1	x
AT1G10450	A	Bo5g010900.1	x	x	x
AT1G10455	A	x	x	x	x
AT1G10460	A	x	x	Bo8g109560.1	x
AT1G10470	A	Bo5g010910.1	Bo8g059410.1	Bo8g109550.1	x
AT1G10480	A	x	Bo8g059420.1	Bo8g109510.1	x
AT1G10490	A	x	Bo8g059440.1	x	x
AT1G10500	A	Bo5g011990.1	x	x	Bo5g011980.1
AT1G10510	A	Bo5g012000.1	Bo8g059450.1	x	x
AT1G10520	A	x	Bo8g059470.1	x	x
AT1G10522	A	Bo5g012010.1	x	x	x
AT1G10530	A	x	x	Bo8g109500.1	x
AT1G10540	A	x	x	x	x
AT1G10550	A	x	Bo8g059510.1	x	x
AT1G10560	A	Bo5g012020.1	x	x	x
AT1G10570	A	Bo5g012030.1	x	x	x
AT1G10580	A	Bo5g012050.1	x	x	x
AT1G10585	A	Bo5g012060.1	x	Bo8g109420.1	x
AT1G10586		Bo5g012080.1	Bo8g059520.1	Bo8g109410.1	x
AT1G10588	A	Bo5g012100.1	Bo8g059530.1	x	x
AT1G10590	A	Bo5g012110.1	Bo8g059540.1	Bo8g109400.1	x
AT1G10600	A	Bo5g012120.1	x	x	x
AT1G10610	A	Bo5g012130.1	x	Bo8g109390.1	x
AT1G10620	A	Bo5g012150.1	Bo8g059550.1	x	Bo5g012140.1
AT1G10630	A	x	x	x	x
AT1G10640	A	Bo5g012160.1	Bo8g059580.1	Bo8g109380.1	x
AT1G10650	A	Bo5g012190.1	Bo8g059590.1	x	x
AT1G10652	A	x	x	x	x
AT1G10657	A	Bo5g012200.1	Bo8g059600.1	x	x
AT1G10660	A	Bo5g012210.1	Bo8g059610.1	x	x
AT1G10670	A	x	Bo8g059620.1	x	x
AT1G10680	A	Bo5g012230.1	x	x	Bo5g012220.1
AT1G10690	A	x	x	x	x
AT1G10700	A	Bo5g013240.1	x	x	x
AT1G10710	A	x	x	Bo8g109330.1	x
AT1G10717	A	x	x	x	x
AT1G10720	A	Bo5g013250.1	x	Bo8g109320.1	x
AT1G10730	A	Bo5g013260.1	x	Bo8g109310.1	x
AT1G10740	A	x	Bo8g059630.1	Bo8g109300.1	x
AT1G10745	A	x	x	x	x
AT1G10747	A	x	x	x	x
AT1G10750	A	x	Bo8g059640.1	Bo8g109290.1	x
AT1G10760	A	x	Bo8g059650.1	Bo8g109280.1	x
AT1G10770	A	Bo5g013270.1	Bo8g059660.1	Bo8g109270.1	x
AT1G10780	A	x	x	Bo8g109260.1	x
AT1G10790	A	Bo5g013280.1	x	x	x
AT1G10800	A	x	x	x	x
AT1G10810	A	x	x	Bo8g109250.1	x
AT1G10820	A	Bo5g013290.1	Bo8g059670.1	Bo8g109240.1	x
AT1G10830	A	x	x	x	x
AT1G10840	A	Bo5g013300.1	Bo8g059680.1	Bo8g109230.1	x
AT1G10850	A	Bo5g013310.1	x	x	x
AT1G10865	A	x	x	x	x
AT1G10870	A	Bo5g013320.1	x	x	x
AT1G10880	A	Bo5g013340.1	Bo8g059710.1	x	Bo5g013330.1
AT1G10890	A	x	x	x	x
AT1G10900	A	Bo5g013350.1	x	Bo8g109210.1	x
AT1G10910	A	Bo5g013360.1	x	x	x
AT1G10920	A	x	x	x	x
AT1G10930	A	x	Bo8g059730.1	Bo8g109200.1	x
AT1G10940	A	Bo5g013380.1	Bo8g059740.1	Bo8g109190.1	Bo5g013370.1
AT1G10950	A	Bo5g013390.1	Bo8g059750.1	Bo8g109180.1	x
AT1G10960	A	Bo5g013400.1	Bo8g059760.1	x	x
AT1G10970	A	x	x	Bo8g109170.1	x
AT1G10980	A	x	x	x	x
AT1G10990	A	x	x	x	x
AT1G11000	A	x	x	Bo8g109160.1	x
AT1G11020	A	x	Bo8g059770.1	Bo8g109150.1	x
AT1G11040	A	Bo5g013430.1	Bo8g059780.1	x	x
AT1G11050	A	x	x	Bo8g109140.1	x
AT1G11060	A	Bo5g013440.1	x	Bo8g109130.1	x
AT1G11070	A	Bo5g013450.1	x	Bo8g109120.1	x
AT1G11080	A	Bo5g013460.1	Bo8g059790.1	x	x
AT1G11090	A	Bo5g013470.1	Bo8g059800.1	x	x
AT1G11100	A	x	x	x	x
AT1G11110	A	x	x	x	x
AT1G11112	A	Bo5g013480.1	Bo8g059810.1	x	x
AT1G11120	A	Bo5g013490.1	Bo8g059820.1	x	x
AT1G11125		Bo5g013500.1	x	Bo8g109090.1	x
AT1G11130	A	Bo5g013510.1	x	Bo8g109050.1	x
AT1G11145	A	x	x	x	x
AT1G11160	A	x	x	Bo8g109040.1	x
AT1G11170	A	Bo5g013520.1	Bo8g059830.1	x	x
AT1G11180	A	Bo5g013530.1	x	x	x
AT1G11190	A	x	Bo8g059840.1	Bo8g109030.1	x
AT1G11200	A	x	Bo8g059850.1	x	x
AT1G11210	A	Bo5g013540.1	x	x	x
AT1G11220		Bo5g013560.1	x	x	x
AT1G11230		x	x	x	x
AT1G11240	A	Bo5g013590.1	x	x	x
AT1G11250	A	Bo5g013600.1	Bo8g059860.1	Bo8g109020.1	x
AT1G11260	A	x	x	Bo8g109010.1	x
AT1G11270	A	x	x	Bo8g108970.1	x
AT1G11280	A	x	Bo8g059880.1	x	x
AT1G11290	A	x	x	x	x
AT1G11300		x	Bo8g059920.1	x	x
AT1G11310	A	Bo5g013630.1	Bo8g059990.1	Bo8g108960.1	x
AT1G11320	A	Bo5g013640.1	Bo8g060000.1	Bo8g108950.1	x
AT1G11330	A	Bo5g013660.1	Bo8g060010.1	Bo8g108940.1	Bo5g013650.1
AT1G11340		Bo5g014670.1	x	x	Bo5g014660.1
AT1G11350		Bo5g014680.1	Bo8g060030.1	x	x
AT1G11360	A	Bo5g014690.1	x	x	x
AT1G11362	A	x	x	x	x
AT1G11370	A	x	x	x	x
AT1G11380	A	Bo5g014700.1	x	x	x
AT1G11390	A	Bo5g014710.1	x	Bo8g108910.1	x
AT1G11400	A	x	Bo8g060070.1	x	x
AT1G11410	A	Bo5g014750.1	Bo8g060080.1	x	x
AT1G11420	A	x	x	x	x
AT1G11430	A	Bo5g014780.1	Bo8g060090.1	x	x
AT1G11440	A	Bo5g014790.1	Bo8g060100.1	x	x
AT1G11450	A	x	x	x	x
AT1G11460		x	x	x	x
AT1G11470	A	x	x	x	x
AT1G11475	A	Bo5g014800.1	Bo8g060110.1	x	x
AT1G11480	A	Bo5g014810.1	x	x	x
AT1G11490	A	Bo5g014820.1	x	x	x
AT1G11500	A	Bo5g014830.1	x	Bo8g108890.1	x
AT1G11510	A	Bo5g014840.1	x	x	x
AT1G11520	A	x	x	x	x
AT1G11530	A	x	x	Bo8g108880.1	x
AT1G11540	A	x	x	x	x
AT1G11545	A	Bo5g014850.1	x	x	x
AT1G11560	A	x	Bo8g060130.1	x	x
AT1G11570	A	x	x	x	x
AT1G11572	A	x	Bo8g060140.1	x	x
AT1G11580	A	x	x	Bo8g108850.1	x
AT1G11590		x	x	x	x
AT1G11593	A	x	x	x	x
AT1G11600	A	x	Bo8g061210.1	Bo8g108830.1	x
AT1G11608	A	x	x	x	x
AT1G11610		x	x	x	x
AT1G11620	A	x	x	x	x
AT1G11630	A	Bo5g014880.1	x	x	x
AT1G11650	A	x	x	Bo8g108820.1	x
AT1G11655	A	Bo5g014890.1	Bo8g061220.1	Bo8g108810.1	x
AT1G11660	A	Bo5g014900.1	Bo8g061240.1	x	x
AT1G11670	A	x	Bo8g061250.1	Bo8g108800.1	x
AT1G11680	A	Bo5g014910.1	Bo8g061290.1	x	x
AT1G11684	A	x	x	x	x
AT1G11690	A	Bo5g014920.1	Bo8g061300.1	x	x
AT1G11700	A	Bo5g014930.1	x	Bo8g108790.1	x
AT1G11710	A	Bo5g014940.1	x	x	x
AT1G11720	A	Bo5g014950.1	Bo8g061350.1	x	x
AT1G11730	A	x	x	x	x
AT1G11740	A	Bo5g014980.1	Bo8g061360.1	x	x
AT1G11750	A	x	Bo8g061370.1	Bo8g108780.1	x
AT1G11755	A	Bo5g014990.1	Bo8g061380.1	x	x
AT1G11760	A	x	x	Bo8g108730.1	x
AT1G11765	A	x	x	Bo8g108720.1	x
AT1G11770	A	Bo5g015000.1	x	Bo8g108700.1	x
AT1G11780	A	x	x	Bo8g108690.1	x
AT1G11785	A	x	x	x	x
AT1G11790	A	Bo5g015010.1	Bo8g061390.1	x	x
AT1G11800	A	x	x	Bo8g108650.1	x
AT1G11810	A	x	x	x	x
AT1G11820	A	x	Bo8g061400.1	x	x
AT1G11840	A	x	Bo8g061410.1	x	x
AT1G11850	A	x	x	Bo8g108630.1	x
AT1G11860	A	x	x	Bo8g108620.1	x
AT1G11870	A	x	Bo8g061430.1	Bo8g108610.1	x
AT1G11880	A	x	x	x	x
AT1G11890	A	Bo5g017490.1	Bo8g061440.1	Bo8g108600.1	x
AT1G11900	A	Bo5g017480.1	x	x	x
AT1G11905	A	x	x	Bo8g108590.1	x
AT1G11910	A	x	Bo8g061450.1	Bo8g108560.1	x
AT1G11915	A	Bo5g017440.1	x	x	x
AT1G11920	A	Bo5g017430.1	x	x	x
AT1G11925	A	Bo5g017410.1	x	Bo8g108530.1	x
AT1G11930	A	x	x	x	x
AT1G11940	A	x	x	x	x
AT1G11950	A	x	x	x	x
AT1G11960	A	Bo5g017390.1	x	x	x
AT1G11970	A	x	x	x	x
AT1G11980	A	Bo5g017380.1	x	x	x
AT1G11990	A	Bo5g017370.1	x	x	x
AT1G12000	A	Bo5g017360.1	Bo8g062460.1	Bo8g108500.1	x
AT1G12010	A	Bo5g017350.1	x	Bo8g108490.1	x
AT1G12020	A	Bo5g017320.1	Bo8g062470.1	Bo8g108480.1	x
AT1G12030	A	Bo5g017310.1	Bo8g062480.1	x	x
AT1G12040	A	x	Bo8g062490.1	Bo8g108460.1	x
AT1G12050	A	Bo5g017280.1	x	x	x
AT1G12060	A	x	Bo8g062500.1	x	x
AT1G12064	A	Bo5g017270.1	x	Bo8g108450.1	x
AT1G12070	A	Bo5g017230.1	Bo8g062520.1	Bo8g108440.1	x
AT1G12080	A	x	x	x	x
AT1G12090	A	Bo5g017210.1	Bo8g062550.1	x	x
AT1G12100		x	Bo8g062560.1	x	x
AT1G12110	A	Bo5g017170.1	Bo8g062590.1	Bo8g108410.1	x
AT1G12120	A	Bo5g017160.1	Bo8g062600.1	Bo8g108400.1	x
AT1G12130	A	x	x	x	x
AT1G12140		x	Bo8g062610.1	Bo8g108390.1	x
AT1G12150	A	x	x	Bo8g108380.1	x
AT1G12160		x	x	x	x
AT1G12170	A	x	x	x	x
AT1G12180	A	x	x	x	x
AT1G12190		x	x	x	x
AT1G12200	A	Bo5g017150.1	x	Bo8g108370.1	x
AT1G12210	A	x	Bo8g062620.1	Bo8g108360.1	Bo5g017070.1
AT1G12211	A	x	x	x	x
AT1G12220		x	Bo8g062630.1	Bo8g108350.1	Bo5g017050.1
AT1G12230	A	Bo5g017140.1	x	x	x
AT1G12240	A	Bo5g017130.1	x	Bo8g108330.1	x
AT1G12244	A	x	x	Bo8g108320.1	x
AT1G12250	A	x	x	Bo8g108310.1	x
AT1G12260	A	Bo5g017120.1	Bo8g062650.1	Bo8g108300.1	x
AT1G12270	A	x	x	Bo8g108290.1	x
AT1G12280	A	Bo5g017080.1	Bo8g062690.1	x	x
AT1G12290		Bo5g017020.1	Bo8g062700.1	Bo8g108280.1	Bo5g016990.1
AT1G12300	A	x	x	x	x
AT1G12310	A	Bo5g016980.1	x	Bo8g108260.1	x
AT1G12320	A	Bo5g016960.1	x	Bo8g108250.1	x
AT1G12330	A	Bo5g016950.1	x	x	x
AT1G12340	A	x	x	x	x
AT1G12350	A	x	x	x	x
AT1G12360	A	Bo5g016940.1	x	Bo8g108240.1	x
AT1G12370	A	x	x	x	x
AT1G12380	A	Bo5g016930.1	Bo8g064790.1	Bo8g108230.1	x
AT1G12390	A	Bo5g016920.1	Bo8g064800.1	x	x
AT1G12400	A	Bo5g016910.1	x	x	x
AT1G12410	A	Bo5g016900.1	x	Bo8g108220.1	x
AT1G12411	A	x	x	x	x
AT1G12420	A	Bo5g016890.1	Bo8g064810.1	x	x
AT1G12423	A	x	x	x	x
AT1G12430	A	Bo5g016880.1	x	Bo8g108170.1	x
AT1G12440	A	x	x	Bo8g108160.1	x
AT1G12450	A	Bo5g016870.1	Bo8g064820.1	Bo8g108140.1	x
AT1G12451	A	x	x	x	x
AT1G12460	A	Bo5g016860.1	x	x	x
AT1G12470	A	Bo5g016850.1	Bo8g064830.1	x	x
AT1G12480	A	Bo5g016840.1	x	x	x
AT1G12490	A	x	x	x	x
AT1G12500	A	Bo5g016830.1	Bo8g064840.1	x	x
AT1G12520	A	x	Bo8g064850.1	Bo8g108130.1	x
AT1G12530	A	Bo5g016820.1	x	Bo8g108120.1	Bo5g016810.1
AT1G12540	A	Bo5g016800.1	x	Bo8g108110.1	x
AT1G12550	A	Bo5g016790.1	x	Bo8g108100.1	x
AT1G12560	A	Bo5g016780.1	Bo8g064880.1	Bo8g108070.1	x
AT1G12570	A	Bo5g016760.1	Bo8g064890.1	x	x
AT1G12580	A	x	Bo8g064900.1	Bo8g108060.1	x
AT1G12600	A	x	Bo8g064910.1	x	x
AT1G12610	A	Bo5g016750.1	x	Bo8g108050.1	x
AT1G12620	A	x	Bo8g064930.1	x	x
AT1G12630		x	Bo8g064940.1	x	x
AT1G12640	A	Bo5g016740.1	x	x	x
AT1G12650	A	x	x	Bo8g108040.1	x
AT1G12660	A	x	x	Bo8g108030.1	x
AT1G12663	A	Bo5g016720.1	x	Bo8g107990.1	Bo5g016730.1
AT1G12665	A	x	x	x	x
AT1G12672	A	x	x	x	x
AT1G12680	A	Bo5g016710.1	Bo8g064960.1	Bo8g107980.1	x
AT1G12700	A	x	x	Bo8g107970.1	x
AT1G12710	A	Bo5g016700.1	x	x	x
AT1G12730	A	x	x	x	x
AT1G12740	A	Bo5g016670.1	x	Bo8g107950.1	x
AT1G12750	A	Bo5g016660.1	x	x	x
AT1G12760	A	x	Bo8g064970.1	Bo8g107940.1	x
AT1G12770	A	x	Bo8g064990.1	x	x
AT1G12775	A	x	x	Bo8g107930.1	x
AT1G12780	A	Bo5g016650.1	Bo8g065000.1	x	x
AT1G12790	A	x	x	x	x
AT1G12800	A	Bo5g016630.1	Bo8g065010.1	x	x
AT1G12805	A	Bo5g016600.1	Bo8g065020.1	x	x
AT1G12810	A	x	x	x	x
AT1G12820	A	x	Bo8g065030.1	Bo8g107910.1	x
AT1G12830	A	x	Bo8g065040.1	x	x
AT1G12840	A	Bo5g016590.1	Bo8g065050.1	Bo8g107900.1	x
AT1G12845	A	Bo5g016580.1	Bo8g065060.1	x	x
AT1G12850	A	x	Bo8g065070.1	x	x
AT1G12855		x	x	x	x
AT1G12860	A	Bo5g016510.1	Bo8g065080.1	x	Bo5g016490.1
AT1G12870		x	x	x	x
AT1G12880	A	Bo5g016480.1	x	x	Bo5g016470.1
AT1G12890	A	x	x	Bo8g107890.1	x
AT1G12900	A	Bo5g016460.1	x	Bo8g107880.1	x
AT1G12910	A	Bo5g016440.1	x	x	x
AT1G12920	A	x	Bo8g065090.1	x	Bo5g016450.1
AT1G12930	A	Bo5g016410.1	x	Bo8g107870.1	Bo5g016430.1
AT1G12938	A	x	x	x	x
AT1G12940	A	x	Bo8g065100.1	x	x
AT1G12950	A	x	Bo8g065110.1	Bo8g107860.1	x
AT1G12960	A	x	x	x	x
AT1G12970	A	x	x	Bo8g107850.1	x
AT1G12980	A	Bo5g016400.1	x	Bo8g107780.1	x
AT1G12990	A	Bo5g016390.1	Bo8g065120.1	x	x
AT1G13000	A	Bo5g016380.1	x	x	x
AT1G13020	A	x	Bo8g065130.1	Bo8g107770.1	x
AT1G13030	A	x	x	Bo8g107740.1	x
AT1G13040	A	Bo5g016370.1	Bo8g065140.1	x	x
AT1G13050	A	x	x	x	x
AT1G13060	A	Bo5g016360.1	Bo8g065150.1	Bo8g107730.1	x
AT1G13080	A	x	Bo8g065200.1	Bo8g107720.1	x
AT1G13090		Bo5g016350.1	x	Bo8g107700.1	x
AT1G13100		x	x	Bo8g107690.1	x
AT1G13110		Bo5g015350.1	Bo8g065210.1	Bo8g107650.1	x
AT1G13120	A	Bo5g015330.1	x	Bo8g107630.1	x
AT1G13130	A	Bo5g015320.1	Bo8g065220.1	Bo8g107620.1	x
AT1G13140	A	x	x	x	x
AT1G13150		Bo5g015310.1	Bo8g065240.1	x	x
AT1G13160	A	x	x	Bo8g107590.1	x
AT1G13170	A	Bo5g015300.1	x	x	x
AT1G13180	A	Bo5g015290.1	Bo8g065250.1	x	x
AT1G13190	A	x	x	Bo8g107560.1	x
AT1G13195	A	Bo5g015280.1	x	Bo8g107550.1	x
AT1G13200	A	x	Bo8g065340.1	x	x
AT1G13210	A	Bo5g015270.1	x	Bo8g107540.1	x
AT1G13220	A	Bo5g015260.1	x	x	x
AT1G13230	A	Bo5g015250.1	x	x	x
AT1G13245	A	x	x	x	x
AT1G13250	A	Bo5g015240.1	x	x	x
AT1G13260	A	Bo5g015210.1	x	Bo8g107500.1	x
AT1G13270	A	x	Bo8g065360.1	Bo8g107490.1	x
AT1G13280	A	x	Bo8g065370.1	x	x
AT1G13290	A	Bo5g015200.1	x	Bo8g107460.1	x
AT1G13300	A	Bo5g015170.1	Bo8g065380.1	x	x
AT1G13310	A	x	Bo8g065390.1	x	x
AT1G13320	A	x	x	x	x
AT1G13330	A	Bo5g015160.1	x	x	Bo5g015120.1
AT1G13340	A	Bo5g015110.1	Bo8g065400.1	x	x
AT1G13350	A	x	x	x	x
AT1G13360	A	Bo5g015060.1	Bo8g065410.1	x	x
AT1G13370	A	x	x	x	x
AT1G13380	A	Bo5g015050.1	x	x	x
AT1G13390	A	Bo5g015040.1	x	Bo8g107450.1	x
AT1G13400	A	Bo5g015030.1	Bo8g065450.1	x	x
AT1G13410	A	x	Bo8g065460.1	x	x
AT1G13420	A	x	x	x	x
AT1G13430		x	x	x	x
AT1G13440	A	Bo5g017500.1	Bo8g065470.1	Bo8g107420.1	x
AT1G13450	A	Bo5g017510.1	x	Bo8g107400.1	x
AT1G13460	A	Bo5g017520.1	Bo8g065480.1	x	x
AT1G13470	A	x	Bo8g065490.1	Bo8g107390.1	x
AT1G13480		x	x	Bo8g107380.1	x
AT1G13485	A	x	x	x	x
AT1G13490		x	x	x	x
AT1G13500		x	x	x	x
AT1G13510		x	x	x	x
AT1G13520		x	Bo8g065510.1	Bo8g107370.1	x
AT1G13530		Bo5g017530.1	x	Bo8g107360.1	x
AT1G13540		x	Bo8g065520.1	x	x
AT1G13550		x	x	Bo8g107350.1	x
AT1G13560	A	Bo5g017540.1	x	Bo8g107340.1	x
AT1G13570	A	Bo5g017550.1	x	x	x
AT1G13580	A	x	x	Bo8g107330.1	x
AT1G13590	A	Bo5g017560.1	x	Bo8g107320.1	x
AT1G13600	A	Bo5g017580.1	x	Bo8g107310.1	x
AT1G13605	A	Bo5g017590.1	x	x	x
AT1G13607	A	x	x	x	x
AT1G13608	A	x	x	x	x
AT1G13609	A	x	x	x	x
AT1G13610	A	Bo5g017650.1	x	x	x
AT1G13620	A	Bo5g017660.1	x	x	x
AT1G13630	A	Bo5g017670.1	x	x	Bo5g017680.1
AT1G13635	A	Bo5g017690.1	x	x	x
AT1G13640	A	Bo5g017700.1	x	x	x
AT1G13650	A	x	x	x	x
AT1G13670	A	Bo5g017710.1	x	x	x
AT1G13680	A	Bo5g017720.1	x	x	x
AT1G13690	A	Bo5g017730.1	x	x	x
AT1G13700	A	x	x	Bo8g107300.1	x
AT1G13710	A	Bo5g017750.1	x	Bo8g107290.1	x
AT1G13730	A	Bo5g017790.1	x	x	x
AT1G13740	A	Bo5g017800.1	x	Bo8g107270.1	x
AT1G13750	A	Bo5g017810.1	x	Bo8g107260.1	x
AT1G13755	A	x	x	x	x
AT1G13760	A	x	x	x	x
AT1G13770	A	Bo5g017820.1	x	x	x
AT1G13780	A	Bo5g017840.1	x	Bo8g107250.1	Bo5g017830.1
AT1G13790	A	x	x	Bo8g107240.1	x
AT1G13800	A	Bo5g017860.1	x	x	x
AT1G13810	A	x	x	Bo8g107220.1	x
AT1G13820	A	Bo5g017870.1	x	x	x
AT1G13830	A	Bo5g017880.1	Bo8g065690.1	Bo8g107210.1	x
AT1G13860	A	x	x	x	x
AT1G13870	A	x	Bo8g065700.1	Bo8g107190.1	x
AT1G13880	A	x	Bo8g065710.1	Bo8g107180.1	x
AT1G13890	A	x	x	Bo8g107170.1	x
AT1G13900	A	Bo5g017910.1	Bo8g065720.1	Bo8g107160.1	x
AT1G13910	A	x	x	x	x
AT1G13920	A	Bo5g017940.1	Bo8g065730.1	x	x
AT1G13930	A	x	Bo8g065740.1	x	x
AT1G13940	A	x	Bo8g065760.1	Bo8g107140.1	x
AT1G13950	A	x	x	x	x
AT1G13960	A	x	Bo8g065800.1	x	x
AT1G13970	A	Bo5g017950.1	x	Bo8g107130.1	x
AT1G13980	A	Bo5g017960.1	x	x	x
AT1G13990	A	Bo5g017970.1	x	x	x
AT1G14000	A	Bo5g017980.1	x	x	x
AT1G14010	A	x	Bo8g065810.1	Bo8g107120.1	x
AT1G14020	A	Bo5g018000.1	Bo8g065820.1	x	x
AT1G14030	A	Bo5g018010.1	x	Bo8g107110.1	Bo5g018020.1
AT1G14040	A	Bo5g018130.1	x	Bo8g107090.1	x
AT1G14048	A	x	x	x	x
AT1G14060	A	x	Bo8g065830.1	Bo8g107070.1	x
AT1G14070	A	Bo5g018150.1	Bo8g065850.1	Bo8g107060.1	x
AT1G14080		Bo5g018160.1	Bo8g065860.1	Bo8g107050.1	x
AT1G14100	A	Bo5g018170.1	Bo8g065900.1	Bo8g107040.1	x
AT1G14110		Bo5g018180.1	Bo8g065920.1	Bo8g107030.1	x
AT1G14120	A	Bo5g018200.1	x	Bo8g107020.1	Bo5g018190.1
AT1G14130		Bo5g019270.1	Bo8g065930.1	Bo8g107010.1	x
AT1G14140	A	x	x	Bo8g107000.1	x
AT1G14150	A	Bo5g019300.1	x	Bo8g106990.1	Bo5g018220.1
AT1G14160	A	x	x	x	x
AT1G14170	A	Bo5g019310.1	x	Bo8g106980.1	x
AT1G14180	A	Bo5g019330.1	x	Bo8g106970.1	x
AT1G14185	A	x	x	Bo8g106960.1	x
AT1G14190		x	x	x	x
AT1G14200	A	Bo5g019340.1	x	Bo8g106950.1	x
AT1G14205	A	x	x	Bo8g106940.1	x
AT1G14210	A	x	x	Bo8g106930.1	x
AT1G14220		x	Bo8g065960.1	Bo8g106920.1	x
AT1G14225	A	x	x	x	x
AT1G14230	A	Bo5g019350.1	x	Bo8g106910.1	x
AT1G14240		x	x	x	x
AT1G14250		Bo5g019360.1	x	x	x
AT1G14260	A	Bo5g019370.1	x	Bo8g106870.1	x
AT1G14270	A	Bo5g019380.1	Bo8g065970.1	x	x
AT1G14280	A	Bo5g019390.1	Bo8g065980.1	x	x
AT1G14290	A	x	Bo8g065990.1	x	x
AT1G14300	A	Bo5g019400.1	x	x	x
AT1G14310	A	Bo5g019410.1	x	x	x
AT1G14315	A	x	x	x	x
AT1G14320	A	Bo5g019420.1	Bo8g066000.1	Bo8g106860.1	x
AT1G14330	A	Bo5g019480.1	x	Bo8g106850.1	x
AT1G14340	A	Bo5g019490.1	Bo8g066010.1	x	x
AT1G14345	A	x	x	x	x
AT1G14350	A	Bo5g019500.1	x	Bo8g106840.1	x
AT1G14360	A	x	x	x	x
AT1G14370	A	Bo5g019520.1	x	Bo8g106820.1	Bo5g019510.1
AT1G14380	A	x	x	x	x
AT1G14390		Bo5g019550.1	x	x	x
AT1G14400	A	Bo5g019560.1	Bo8g066020.1	x	x
AT1G14410	A	x	Bo8g066030.1	x	x
AT1G14420	A	Bo5g019570.1	Bo8g066050.1	Bo8g106810.1	x
AT1G14430	A	Bo5g019580.1	x	Bo8g106800.1	x
AT1G14440	A	Bo5g019590.1	x	Bo8g106790.1	x
AT1G14450	A	Bo5g019610.1	x	x	x
AT1G14455	A	x	x	Bo8g106770.1	x
AT1G14460	A	Bo5g019630.1	x	x	x
AT1G14470	A	x	x	x	x
AT1G14480	A	Bo5g019700.1	x	x	Bo5g019690.1
AT1G14490	A	Bo5g019710.1	x	x	x
AT1G14500		x	x	Bo8g106760.1	x
AT1G14510	A	Bo5g019720.1	Bo8g066080.1	x	x
AT1G14520	A	Bo5g019730.1	Bo8g066090.1	x	x
AT1G14530	A	Bo5g019740.1	x	x	x
AT1G14540	A	x	x	Bo8g106740.1	x
AT1G14549	A	x	x	x	x
AT1G14550		Bo5g019760.1	x	x	x
AT1G14560	A	Bo5g019770.1	Bo8g066100.1	x	x
AT1G14570	A	Bo5g019780.1	Bo8g066110.1	Bo8g106720.1	x
AT1G14580	A	Bo5g019790.1	Bo8g066120.1	Bo8g106710.1	x
AT1G14590	A	x	x	x	x
AT1G14600	A	Bo5g019810.1	x	Bo8g106700.1	x
AT1G14610	A	Bo5g019840.1	Bo8g066130.1	Bo8g106690.1	x
AT1G14620	A	x	x	x	x
AT1G14630	A	Bo5g019850.1	x	Bo8g106680.1	x
AT1G14640	A	x	x	x	x
AT1G14642	A	x	x	x	x
AT1G14650		Bo5g019860.1	Bo8g066150.1	x	x
AT1G14660	A	Bo5g019870.1	x	x	x
AT1G14670	A	Bo5g019900.1	Bo8g066160.1	Bo8g106660.1	x
AT1G14680	A	Bo5g019920.1	x	Bo8g106650.1	x
AT1G14685	A	Bo5g019930.1	Bo8g066170.1	Bo8g106640.1	x
AT1G14686	A	Bo5g019940.1	x	x	x
AT1G14687	A	x	x	Bo8g106630.1	x
AT1G14688	A	x	Bo8g066180.1	x	x
AT1G14690	A	x	x	Bo8g106620.1	x
AT1G14700	A	x	Bo8g066200.1	x	x
AT1G14710	A	Bo5g019950.1	Bo8g066210.1	Bo8g106610.1	x
AT1G14720	A	x	x	Bo8g106600.1	x
AT1G14730	A	Bo5g019960.1	x	Bo8g106590.1	x
AT1G14740	A	Bo5g019970.1	Bo8g066220.1	x	x
AT1G14750	A	Bo5g019980.1	Bo8g066230.1	Bo8g106580.1	x
AT1G14755	A	x	x	x	x
AT1G14760	A	Bo5g020010.1	x	Bo8g106560.1	x
AT1G14770	A	Bo5g020020.1	x	x	x
AT1G14780	A	Bo5g020050.1	x	Bo8g106550.1	Bo5g020030.1
AT1G14790	A	Bo5g020070.1	x	x	Bo5g020040.1
AT1G14800	A	x	x	x	Bo5g020260.1
AT1G14810	A	Bo5g020090.1	Bo8g063700.1	Bo8g106540.1	x
AT1G14820	A	Bo5g020100.1	x	Bo8g106510.1	x
AT1G14830	A	x	Bo8g063710.1	x	x
AT1G14840	A	Bo5g020150.1	x	Bo8g106490.1	x
AT1G14850	A	Bo5g020160.1	x	Bo8g106480.1	x
AT1G14860	A	Bo5g020190.1	x	Bo8g106470.1	x
AT1G14870	A	x	x	Bo8g106460.1	x
AT1G14880		Bo5g020270.1	x	Bo8g106450.1	x
AT1G14890	A	Bo5g020280.1	Bo8g063720.1	x	x
AT1G14900	A	x	x	x	x
AT1G14910	A	Bo5g020290.1	x	x	x
AT1G14920	A	x	x	x	x
AT1G14930	A	x	x	Bo8g106370.1	x
AT1G14940		Bo5g020330.1	x	x	x
AT1G14950		Bo5g020360.1	x	x	x
AT1G14960		Bo5g020370.1	x	x	x
AT1G14970	A	Bo5g020380.1	x	Bo8g106340.1	x
AT1G14980	A	Bo5g020390.1	Bo8g063730.1	Bo8g106320.1	x
AT1G14990	A	Bo5g020400.1	x	Bo8g106310.1	x
AT1G15000	A	Bo5g020470.1	x	Bo8g106300.1	Bo5g020410.1
AT1G15010	A	Bo5g020480.1	Bo8g063760.1	x	x
AT1G15015	A	x	x	x	x
AT1G15020	A	Bo5g020490.1	x	Bo8g106290.1	x
AT1G15030	A	Bo5g020500.1	x	Bo8g106280.1	x
AT1G15040	A	Bo5g020510.1	x	Bo8g106270.1	x
AT1G15045	A	x	x	x	x
AT1G15050	A	Bo5g020520.1	x	x	x
AT1G15060	A	x	Bo8g063770.1	Bo8g106260.1	x
AT1G15080	A	x	x	Bo8g106250.1	x
AT1G15100	A	Bo5g020530.1	x	Bo8g106240.1	x
AT1G15110	A	Bo5g020540.1	x	Bo8g106230.1	x
AT1G15120	A	Bo5g020550.1	Bo8g063780.1	Bo8g106220.1	x
AT1G15125	A	Bo5g020560.1	x	x	x
AT1G15130	A	Bo5g020570.1	x	Bo8g106210.1	x
AT1G15140	A	Bo5g020580.1	Bo8g063790.1	x	x
AT1G15150	A	x	x	Bo8g106200.1	x
AT1G15160		x	x	x	x
AT1G15165	A	x	x	x	x
AT1G15170		x	x	x	x
AT1G15180	A	Bo5g020590.1	Bo8g066260.1	x	x
AT1G15190	A	Bo5g020600.1	Bo8g066270.1	x	x
AT1G15200	A	Bo5g020610.1	x	Bo8g106190.1	x
AT1G15210	A	Bo5g020620.1	Bo8g066280.1	x	Bo5g020640.1
AT1G15215	A	Bo5g020650.1	x	x	x
AT1G15220	A	Bo5g020660.1	Bo8g066320.1	x	x
AT1G15230	A	Bo5g020670.1	x	x	x
AT1G15240	A	Bo5g020680.1	x	Bo8g106180.1	x
AT1G15250	A	x	x	x	x
AT1G15260	A	Bo5g020690.1	x	x	x
AT1G15270	A	Bo5g020700.1	Bo8g066330.1	Bo8g106170.1	x
AT1G15280	A	Bo5g020720.1	Bo8g066340.1	x	x
AT1G15290	A	Bo5g020730.1	x	x	x
AT1G15310	A	Bo5g020750.1	x	x	x
AT1G15320	A	Bo5g020760.1	x	x	x
AT1G15330	A	Bo5g020770.1	x	x	x
AT1G15340	A	Bo5g020780.1	Bo8g066360.1	Bo8g106130.1	x
AT1G15350	A	x	Bo8g066370.1	Bo8g106120.1	x
AT1G15360	A	Bo5g020790.1	Bo8g066410.1	Bo8g106100.1	x
AT1G15370	A	Bo5g020800.1	x	Bo8g106090.1	x
AT1G15380	A	Bo5g020810.1	Bo8g066430.1	Bo8g106070.1	x
AT1G15385	A	Bo5g020820.1	x	Bo8g106060.1	x
AT1G15390	A	Bo5g020850.1	x	Bo8g106050.1	x
AT1G15400	A	Bo5g020860.1	x	Bo8g106040.1	x
AT1G15410	A	Bo5g020870.1	x	x	x
AT1G15415	A	Bo5g020880.1	Bo8g066440.1	x	x
AT1G15420	A	Bo5g020890.1	Bo8g066470.1	Bo8g106030.1	x
AT1G15430	A	Bo5g020900.1	Bo8g066480.1	Bo8g106020.1	x
AT1G15440	A	Bo5g020910.1	Bo8g066490.1	x	x
AT1G15460	A	Bo5g020920.1	x	x	x
AT1G15470	A	Bo5g020930.1	x	Bo8g106010.1	x
AT1G15480	A	Bo5g020970.1	x	x	x
AT1G15490	A	Bo5g020980.1	x	x	x
AT1G15500	A	Bo5g021020.1	Bo8g066520.1	x	x
AT1G15510	A	Bo5g021030.1	x	x	x
AT1G15520	A	Bo5g021040.1	x	Bo8g106000.1	x
AT1G15530	A	x	x	Bo8g105990.1	x
AT1G15540	A	Bo5g021050.1	x	x	x
AT1G15550	A	Bo5g021060.1	x	Bo8g105980.1	x
AT1G15570	A	Bo5g021100.1	Bo8g066530.1	Bo8g105970.1	x
AT1G15580	A	x	x	Bo8g105960.1	x
AT1G15590	A	x	x	Bo8g105950.1	x
AT1G15600	A	Bo5g021120.1	x	x	x
AT1G15610		x	x	x	x
AT1G15620		x	x	x	x
AT1G15630		x	x	x	x
AT1G15640		x	x	x	x
AT1G15660	A	Bo5g021130.1	x	x	x
AT1G15670	A	Bo5g021140.1	x	Bo8g105930.1	x
AT1G15680	A	x	x	x	x
AT1G15690	A	Bo5g021150.1	Bo8g066540.1	Bo8g105920.1	x
AT1G15700	A	x	Bo8g066550.1	x	x
AT1G15710	A	x	x	x	x
AT1G15720	A	x	x	x	x
AT1G15730	A	Bo5g021160.1	x	x	x
AT1G15740	A	Bo5g021170.1	x	x	x
AT1G15750	A	Bo5g021180.1	x	Bo8g105910.1	x
AT1G15757	A	x	x	Bo8g105900.1	x
AT1G15760	A	Bo5g021240.1	x	x	x
AT1G15770	A	x	x	x	x
AT1G15772	A	x	x	x	x
AT1G15780		Bo5g021320.1	Bo8g066560.1	Bo8g105890.1	x
AT1G15790		Bo5g021330.1	x	x	x
AT1G15800	A	Bo5g021350.1	x	Bo8g105880.1	x
AT1G15810	A	Bo5g021360.1	x	Bo8g105870.1	x
AT1G15820	A	x	Bo8g066580.1	Bo8g105860.1	x
AT1G15825	A	Bo5g021370.1	x	Bo8g105850.1	x
AT1G15830	A	x	x	x	x
AT1G15840	A	x	x	x	x
AT1G15850	A	x	x	x	x
AT1G15860	A	Bo5g021390.1	Bo8g066590.1	Bo8g105750.1	x
AT1G15870	A	Bo5g021400.1	x	x	x
AT1G15880	A	Bo5g021410.1	x	Bo8g105740.1	x
AT1G15885	A	x	x	x	x
AT1G15890	A	x	x	x	x
AT1G15900	A	x	x	x	x
AT1G15910	A	Bo5g021420.1	x	Bo8g105730.1	Bo8g105830.1
AT1G15920	A	Bo5g021430.1	x	x	x
AT1G15930	A	x	Bo8g066600.1	Bo8g105720.1	x
AT1G15940	A	Bo5g021440.1	Bo8g066610.1	Bo8g105710.1	x
AT1G15950	A	x	x	Bo8g105700.1	x
AT1G15960	A	Bo5g021450.1	x	x	x
AT1G15970	A	x	Bo8g066620.1	x	x
AT1G15980	A	x	x	x	x
AT1G15990	A	Bo5g021460.1	x	x	x
AT1G16000	A	x	x	x	x
AT1G16010	A	Bo5g021470.1	x	x	x
AT1G16020	A	x	x	Bo8g105690.1	x
AT1G16022	A	Bo5g021490.1	x	Bo8g105680.1	x
AT1G16025	A	x	x	x	x
AT1G16030	A	Bo5g021500.1	Bo8g066630.1	Bo8g105670.1	x
AT1G16040	A	Bo5g021510.1	Bo8g066640.1	x	x
AT1G16060	A	Bo5g021520.1	x	x	x
AT1G16070	A	Bo5g021530.1	x	x	x
AT1G16080	A	Bo5g021540.1	x	Bo8g105660.1	x
AT1G16090	A	x	x	x	x
AT1G16110		x	x	x	x
AT1G16120		x	x	Bo8g105650.1	x
AT1G16130		Bo5g021560.1	x	x	x
AT1G16150	A	Bo5g021570.1	x	Bo8g105640.1	x
AT1G16160		Bo5g021580.1	x	Bo8g105630.1	x
AT1G16170	A	x	x	Bo8g105620.1	x
AT1G16180	A	x	Bo8g066650.1	Bo8g105610.1	x
AT1G16190	A	Bo5g021590.1	x	Bo8g105600.1	x
AT1G16210	A	x	x	x	x
AT1G16220	A	Bo5g021600.1	x	x	x
AT1G16225	A	x	x	x	x
AT1G16230		x	x	x	x
AT1G16240		Bo5g021610.1	x	x	x
AT1G16250	A	Bo5g021620.1	x	Bo8g105590.1	x
AT1G16260	A	x	Bo8g066660.1	Bo8g105580.1	x
AT1G16270	A	Bo5g021630.1	x	Bo8g105570.1	x
AT1G16280	A	Bo5g021640.1	Bo8g066670.1	Bo8g105560.1	x
AT1G16290	A	Bo5g021660.1	x	x	x
AT1G16300	A	Bo5g021670.1	x	x	x
AT1G16310	A	Bo5g021680.1	x	Bo8g105550.1	x
AT1G16320	A	Bo5g021710.1	x	x	x
AT1G16330	A	Bo5g021720.1	Bo8g066680.1	x	x
AT1G16340	A	x	x	x	x
AT1G16350	A	Bo5g021730.1	x	x	x
AT1G16360	A	x	x	Bo8g105540.1	x
AT1G16370	A	Bo5g021790.1	x	x	x
AT1G16380	A	Bo5g021800.1	Bo8g066690.1	x	x
AT1G16390		x	Bo8g066700.1	x	x
AT1G16400	A	Bo5g021810.1	x	x	x
AT1G16410		x	x	x	x
AT1G16420	A	x	x	Bo8g105510.1	x
AT1G16430	A	x	x	x	x
AT1G16440	A	Bo5g021850.1	x	x	x
AT1G16445	A	x	x	Bo8g105500.1	x
AT1G16460	A	Bo5g021860.1	x	x	x
AT1G16470	A	x	x	x	x
AT1G16480	A	x	Bo8g066710.1	x	x
AT1G16490	A	Bo5g021910.1	x	Bo8g105490.1	x
AT1G16500	A	Bo5g021920.1	x	Bo8g105470.1	x
AT1G16510	A	Bo5g021950.1	x	Bo8g105460.1	x
AT1G16515	A	x	x	x	x
AT1G16520	A	Bo5g021970.1	x	x	x
AT1G16530	A	Bo5g021980.1	x	Bo8g105450.1	x
AT1G16540	A	Bo5g021990.1	x	x	x
AT1G16560	A	Bo5g022000.1	x	Bo8g105420.1	x
AT1G16570	A	Bo5g022010.1	x	Bo8g105410.1	x
AT1G16590	A	x	x	x	x
AT1G16610	A	x	Bo8g066720.1	x	x
AT1G16630	A	Bo5g022050.1	x	x	x
AT1G16640	A	Bo5g022070.1	x	x	x
AT1G16650	A	Bo5g022080.1	x	x	x
AT1G16670	A	Bo5g022090.1	Bo8g066730.1	Bo8g105390.1	Bo8g105380.1
AT1G16680	A	Bo5g022100.1	x	x	x
AT1G16690	A	x	x	x	x
AT1G16700	A	Bo5g022110.1	x	x	x
AT1G16705	A	x	Bo8g066750.1	x	x
AT1G16710		Bo5g022120.1	Bo8g066760.1	Bo8g105370.1	Bo8g105350.1
AT1G16720	A	Bo5g022130.1	x	x	x
AT1G16730	A	x	Bo8g066780.1	x	x
AT1G16740	A	Bo5g022140.1	x	x	x
AT1G16750	A	x	Bo8g066790.1	x	x
AT1G16760	A	Bo5g022150.1	Bo8g066800.1	Bo8g105340.1	x
AT1G16770	A	x	Bo8g066810.1	x	x
AT1G16780	A	x	x	x	x
AT1G16790	A	Bo5g022160.1	Bo8g066820.1	x	x
AT1G16800	A	x	x	Bo8g105330.1	x
AT1G16810	A	Bo5g022170.1	x	Bo8g105320.1	x
AT1G16820	A	x	x	x	x
AT1G16825	A	x	x	Bo8g105310.1	x
AT1G16830	A	Bo5g022180.1	x	x	x
AT1G16840	A	Bo5g022190.1	x	Bo8g105280.1	x
AT1G16850	A	Bo5g022200.1	x	Bo8g105270.1	x
AT1G16858	A	x	x	x	x
AT1G16860	A	Bo5g022210.1	Bo8g066830.1	x	x
AT1G16870	A	Bo5g022220.1	Bo8g066840.1	x	x
AT1G16880	A	Bo5g022230.1	Bo8g066850.1	x	x
AT1G16890	A	x	x	Bo8g105260.1	x
AT1G16900	A	Bo5g022240.1	Bo8g066860.1	x	x
AT1G16905	A	x	Bo8g066890.1	x	x
AT1G16910	A	x	x	x	x
AT1G16916	A	x	x	x	x
AT1G16920	A	Bo5g022250.1	Bo8g066900.1	Bo8g105240.1	x
AT1G16930	A	Bo5g022290.1	x	x	x
AT1G16940		x	x	Bo8g105230.1	Bo8g105300.1
AT1G16950	A	Bo5g022300.1	Bo8g066910.1	x	x
AT1G16960	A	x	Bo8g066920.1	Bo8g105220.1	x
AT1G16970	A	Bo5g022310.1	x	x	x
AT1G16980	A	Bo5g022320.1	x	x	x
AT1G17000		Bo5g022330.1	x	x	x
AT1G17010	A	x	x	Bo8g105200.1	x
AT1G17020		Bo5g022350.1	x	Bo8g105190.1	x
AT1G17030	A	Bo5g022360.1	x	x	x
AT1G17040	A	Bo5g022370.1	x	x	x
AT1G17050	A	Bo5g022380.1	x	Bo8g105170.1	x
AT1G17060	A	Bo5g023420.1	Bo8g066930.1	Bo8g105160.1	Bo8g105180.1
AT1G17070	A	Bo5g023440.1	x	Bo8g105130.1	x
AT1G17080	A	x	Bo8g066940.1	Bo8g105120.1	x
AT1G17090	A	Bo5g023450.1	Bo8g066950.1	Bo8g105110.1	x
AT1G17100	A	x	x	x	x
AT1G17110	A	Bo5g023460.1	Bo8g066960.1	x	x
AT1G17120	A	x	x	Bo8g105100.1	x
AT1G17130	A	Bo5g023470.1	x	Bo8g105090.1	x
AT1G17140	A	Bo5g023480.1	Bo8g066970.1	Bo8g105080.1	x
AT1G17145	A	Bo5g023510.1	x	x	x
AT1G17147	A	Bo5g023520.1	Bo8g066980.1	x	x
AT1G17150	A	Bo5g023530.1	x	x	x
AT1G17160	A	Bo5g023540.1	x	x	x
AT1G17170	A	Bo5g023550.1	x	Bo8g105070.1	x
AT1G17180		Bo5g023560.1	x	Bo8g105060.1	Bo8g105050.1
AT1G17190		Bo5g023570.1	Bo8g066990.1	x	x
AT1G17200	A	Bo5g023580.1	Bo8g067000.1	Bo8g105010.1	x
AT1G17210	A	Bo5g023590.1	Bo8g067010.1	x	x
AT1G17220	A	Bo5g023600.1	Bo8g067020.1	x	x
AT1G17230	A	Bo5g023610.1	x	x	x
AT1G17235	A	x	x	x	x
AT1G17240		x	Bo8g067030.1	Bo8g105000.1	x
AT1G17250	A	Bo5g023620.1	x	x	x
AT1G17260	A	x	Bo8g067040.1	x	x
AT1G17270	A	x	Bo8g067050.1	x	x
AT1G17280	A	Bo5g023630.1	Bo8g067060.1	Bo8g104990.1	x
AT1G17285	A	Bo5g023660.1	x	Bo8g104980.1	x
AT1G17290	A	Bo5g023670.1	Bo8g067070.1	Bo8g104970.1	x
AT1G17300	A	x	x	x	x
AT1G17310	A	x	x	Bo8g104960.1	x
AT1G17330	A	Bo5g023680.1	x	x	x
AT1G17340	A	Bo5g023690.1	x	Bo8g104950.1	Bo8g104920.1
AT1G17345	A	Bo5g023700.1	Bo8g067110.1	x	x
AT1G17350	A	Bo5g023750.1	x	x	x
AT1G17360	A	Bo5g023760.1	Bo8g067120.1	x	x
AT1G17370	A	x	x	Bo8g104900.1	x
AT1G17380	A	Bo5g023780.1	Bo8g067140.1	Bo8g104890.1	x
AT1G17400	A	Bo5g023790.1	Bo8g067150.1	x	x
AT1G17410	A	x	Bo8g067160.1	x	x
AT1G17420	A	x	Bo8g067210.1	Bo8g104870.1	x
AT1G17430	A	x	Bo8g067220.1	x	x
AT1G17440	A	Bo5g023800.1	x	Bo8g104860.1	x
AT1G17450	A	x	x	x	x
AT1G17455	A	x	x	Bo8g104850.1	x
AT1G17460	A	Bo5g023810.1	x	x	x
AT1G17470	A	Bo5g023820.1	Bo8g067270.1	x	x
AT1G17480	A	Bo5g023830.1	x	x	x
AT1G17490	A	x	x	x	x
AT1G17500	A	x	x	Bo8g104840.1	x
AT1G17510	A	x	x	x	x
AT1G17520	A	Bo5g023860.1	Bo8g067280.1	Bo8g104830.1	x
AT1G17530	A	Bo5g023870.1	Bo8g067290.1	x	x
AT1G17540	A	Bo5g023880.1	Bo8g067300.1	x	x
AT1G17545	A	x	x	x	x
AT1G17550		Bo5g023890.1	Bo8g067310.1	x	Bo8g104740.1
AT1G17560	A	Bo5g023900.1	x	x	x
AT1G17580	A	x	x	Bo8g104800.1	x
AT1G17590	A	x	x	Bo8g104770.1	x
AT1G17600	A	x	Bo8g067340.1	Bo8g104730.1	Bo8g104700.1
AT1G17610		x	x	Bo8g104720.1	Bo8g104690.1
AT1G17615		Bo5g023910.1	x	x	x
AT1G17620	A	Bo5g023920.1	Bo8g067350.1	x	x
AT1G17630	A	Bo5g023930.1	x	x	x
AT1G17640	A	Bo5g023940.1	Bo8g067390.1	x	x
AT1G17650	A	Bo5g023950.1	x	x	x
AT1G17665	A	Bo5g023980.1	x	x	x
AT1G17680	A	Bo5g024000.1	x	x	x
AT1G17690	A	x	Bo8g067400.1	x	x
AT1G17700	A	Bo5g024010.1	x	Bo8g104660.1	x
AT1G17710	A	Bo5g024020.1	Bo8g067410.1	Bo8g104650.1	x
AT1G17720	A	Bo5g024030.1	Bo8g067420.1	Bo8g104640.1	x
AT1G17730	A	x	x	x	x
AT1G17744	A	x	x	x	x
AT1G17745	A	x	Bo8g067430.1	x	x
AT1G17750	A	Bo5g024040.1	x	x	x
AT1G17760	A	x	Bo8g067440.1	x	x
AT1G17770	A	x	x	x	x
AT1G17780	A	x	x	x	x
AT1G17790	A	Bo00831s130.1	Bo8g067470.1	Bo8g104630.1	x
AT1G17800	A	x	x	x	x
AT1G17810	A	x	x	x	x
AT1G17820	A	Bo00831s120.1	x	Bo8g104620.1	x
AT1G17830	A	Bo00831s110.1	Bo8g067480.1	x	x
AT1G17840	A	Bo00831s090.1	Bo8g067490.1	x	x
AT1G17850	A	x	x	x	x
AT1G17860	A	x	Bo8g067500.1	x	x
AT1G17870	A	Bo00831s080.1	x	x	x
AT1G17880	A	Bo00831s070.1	Bo8g067510.1	Bo8g104610.1	x
AT1G17890	A	Bo00831s060.1	Bo8g067520.1	x	x
AT1G17910	A	x	x	x	x
AT1G17920	A	Bo00831s050.1	Bo8g067530.1	x	x
AT1G17930	A	Bo00831s040.1	x	x	x
AT1G17940	A	Bo00831s030.1	x	x	x
AT1G17950	A	x	Bo8g067590.1	Bo8g104600.1	x
AT1G17960	A	x	x	x	x
AT1G17970	A	x	Bo8g067600.1	x	x
AT1G17980	A	x	Bo8g067610.1	Bo8g104580.1	x
AT1G17990	A	x	x	x	x
AT1G18000	A	x	x	Bo8g104570.1	x
AT1G18010		x	x	x	x
AT1G18020	A	x	x	x	x
AT1G18030	A	Bo5g025050.1	x	x	x
AT1G18040	A	x	Bo8g067620.1	Bo8g104550.1	x
AT1G18050	A	x	x	x	x
AT1G18060	A	x	Bo8g067630.1	x	x
AT1G18070	A	Bo5g025060.1	Bo8g067640.1	Bo8g104540.1	x
AT1G18080	A	Bo5g025070.1	Bo8g067650.1	Bo8g104530.1	x
AT1G18090	A	x	Bo8g067660.1	x	x
AT1G18100	A	Bo5g025100.1	x	Bo8g104520.1	x
AT1G18130	A	x	x	x	x
AT1G18140	A	x	Bo8g067670.1	x	x
AT1G18150	A	Bo5g025110.1	Bo8g067680.1	Bo8g104510.1	x
AT1G18160	A	Bo5g025140.1	x	x	x
AT1G18170	A	x	x	Bo8g104500.1	x
AT1G18180	A	Bo5g025150.1	x	x	x
AT1G18190	A	Bo5g025160.1	Bo8g067710.1	x	x
AT1G18200	A	x	Bo8g067720.1	x	x
AT1G18210	A	Bo5g025170.1	Bo8g067730.1	x	x
AT1G18220	A	x	x	x	x
AT1G18250	A	Bo5g025210.1	x	x	x
AT1G18260	A	Bo5g025220.1	x	x	x
AT1G18265	A	Bo5g025230.1	x	x	x
AT1G18270	A	Bo5g025240.1	x	x	x
AT1G18280	A	Bo5g025250.1	Bo8g067740.1	Bo8g104460.1	Bo8g104490.1
AT1G18290	A	Bo5g025260.1	Bo8g067760.1	Bo8g104450.1	x
AT1G18300	A	Bo5g025270.1	Bo8g067770.1	x	x
AT1G18310	A	Bo5g025280.1	x	x	x
AT1G18320	A	x	Bo8g067780.1	Bo8g104440.1	x
AT1G18330	A	Bo5g025310.1	x	x	x
AT1G18335	A	x	Bo8g067790.1	x	x
AT1G18340	A	Bo5g025320.1	Bo8g067800.1	x	x
AT1G18350	A	x	x	x	x
AT1G18360	A	x	Bo8g067810.1	x	x
AT1G18370	A	Bo5g025330.1	x	Bo8g104430.1	x
AT1G18390	A	Bo5g025350.1	x	Bo8g104420.1	x
AT1G18400	A	Bo5g025360.1	x	x	x
AT1G18410	A	Bo5g025400.1	x	x	x
AT1G18420	A	Bo5g025430.1	x	Bo8g104410.1	x
AT1G18440	A	Bo5g025440.1	x	x	x
AT1G18450	A	Bo5g025450.1	x	x	x
AT1G18460	A	x	Bo8g067830.1	Bo8g104400.1	x
AT1G18470	A	Bo5g025460.1	Bo8g067840.1	Bo8g104390.1	x
AT1G18480	A	x	Bo8g067860.1	x	x
AT1G18485	A	Bo5g025490.1	x	x	x
AT1G18486	A	x	x	x	x
AT1G18490	A	Bo5g025500.1	x	x	x
AT1G18500	A	Bo5g025510.1	x	Bo8g104370.1	x
AT1G18510	A	Bo5g025520.1	x	x	x
AT1G18520	A	Bo5g025530.1	Bo8g067870.1	Bo8g104360.1	x
AT1G18530	A	Bo5g025540.1	x	Bo8g104350.1	x
AT1G18540	A	Bo5g025550.1	Bo8g067880.1	Bo8g104340.1	x
AT1G18550	A	Bo5g025560.1	x	x	x
AT1G18560	A	x	x	Bo8g104310.1	x
AT1G18570	A	Bo5g025570.1	Bo8g067910.1	Bo8g104300.1	x
AT1G18580	A	Bo5g025600.1	Bo8g067920.1	Bo8g104290.1	x
AT1G18590	A	Bo5g025610.1	x	x	x
AT1G18600	A	Bo5g025620.1	x	x	x
AT1G18610	A	Bo5g025630.1	Bo8g067960.1	x	x
AT1G18620	A	x	Bo8g067980.1	Bo8g104280.1	x
AT1G18630	A	x	x	x	x
AT1G18640	A	x	x	x	x
AT1G18650	A	Bo5g025660.1	x	x	x
AT1G18660	A	Bo5g025680.1	x	Bo8g104270.1	x
AT1G18670	A	x	Bo8g067990.1	Bo8g104260.1	x
AT1G18680	A	x	x	Bo8g104240.1	x
AT1G18690	A	Bo5g025700.1	x	x	x
AT1G18700	A	x	x	Bo8g104230.1	x
AT1G18710	A	Bo5g025790.1	Bo8g068030.1	Bo8g104210.1	Bo8g104180.1
AT1G18720	A	x	Bo8g068050.1	Bo8g104100.1	x
AT1G18730	A	Bo5g025820.1	x	Bo8g104090.1	x
AT1G18740	A	Bo5g025830.1	x	Bo8g104080.1	x
AT1G18750	A	Bo5g025850.1	Bo8g068060.1	Bo8g104060.1	x
AT1G18760	A	x	x	x	x
AT1G18770		x	x	x	x
AT1G18773	A	x	x	x	x
AT1G18780		x	x	x	x
AT1G18790	A	x	Bo8g068090.1	x	x
AT1G18800	A	Bo5g025860.1	Bo8g068100.1	x	x
AT1G18810	A	Bo5g025870.1	Bo8g068110.1	x	x
AT1G18830	A	x	Bo8g068120.1	x	x
AT1G18835	A	Bo5g025880.1	Bo8g068130.1	Bo8g103050.1	x
AT1G18840	A	Bo5g025910.1	Bo8g068150.1	Bo8g103040.1	x
AT1G18850	A	Bo5g025920.1	x	x	x
AT1G18860	A	Bo5g025940.1	Bo8g068160.1	Bo8g103030.1	x
AT1G18870	A	Bo5g025950.1	Bo8g068170.1	Bo8g103020.1	x
AT1G18871	A	x	x	x	x
AT1G18880	A	Bo5g025960.1	Bo8g068180.1	x	x
AT1G18890	A	Bo5g026960.1	x	Bo8g103010.1	x
AT1G18900	A	Bo5g026970.1	Bo8g068190.1	x	x
AT1G18910	A	x	x	Bo8g103000.1	x
AT1G18940	A	Bo5g026980.1	x	x	x
AT1G18950	A	Bo5g026990.1	Bo8g068200.1	Bo8g102990.1	x
AT1G18960	A	x	Bo8g068210.1	x	x
AT1G18970	A	x	x	Bo8g102980.1	x
AT1G18980		Bo5g027000.1	x	x	x
AT1G18990	A	Bo5g027010.1	x	Bo8g102970.1	x
AT1G19000	A	x	Bo8g068220.1	Bo8g102960.1	x
AT1G19010	A	x	Bo8g068230.1	x	x
AT1G19020	A	Bo5g027030.1	x	Bo8g102950.1	x
AT1G19025	A	x	x	Bo8g102940.1	x
AT1G19040	A	x	x	x	x
AT1G19050	A	Bo5g027070.1	Bo8g068270.1	x	x
AT1G19060	A	x	x	x	x
AT1G19070	A	x	x	x	x
AT1G19080	A	x	x	x	x
AT1G19086	A	x	x	x	x
AT1G19090	A	Bo5g027120.1	x	x	x
AT1G19100	A	Bo5g027130.1	x	Bo8g102930.1	x
AT1G19110	A	Bo5g027140.1	Bo8g068280.1	Bo8g102920.1	x
AT1G19115	A	Bo5g027150.1	Bo8g068290.1	Bo8g102910.1	x
AT1G19120	A	x	x	Bo8g102900.1	x
AT1G19130	A	x	Bo8g068300.1	x	x
AT1G19140	A	Bo5g027160.1	Bo8g068310.1	x	x
AT1G19150	A	x	Bo8g068320.1	x	x
AT1G19160	A	x	x	x	x
AT1G19170	A	x	Bo8g068330.1	x	x
AT1G19180	A	Bo5g027170.1	Bo8g068340.1	Bo8g102890.1	x
AT1G19190	A	Bo5g027180.1	Bo8g068360.1	Bo8g102880.1	x
AT1G19200	A	Bo5g027190.1	x	x	x
AT1G19210	A	Bo5g027240.1	Bo8g068370.1	Bo8g102870.1	x
AT1G19220	A	Bo5g027250.1	Bo8g068380.1	x	x
AT1G19230	A	Bo5g027260.1	x	Bo8g102860.1	x
AT1G19240	A	Bo5g027280.1	x	x	x
AT1G19250	A	Bo5g027290.1	Bo8g068410.1	Bo8g102850.1	Bo8g102820.1
AT1G19260	A	x	x	x	x
AT1G19270	A	Bo5g027320.1	Bo8g068420.1	x	x
AT1G19290	A	x	Bo8g068430.1	x	x
AT1G19300	A	Bo5g027330.1	Bo8g068440.1	x	x
AT1G19310	A	Bo5g027340.1	x	x	x
AT1G19320	A	Bo5g027380.1	Bo8g068450.1	Bo8g102800.1	x
AT1G19330	A	Bo5g027390.1	Bo8g068470.1	Bo8g102790.1	Bo8g102780.1
AT1G19340	NULL	Bo5g027400.1	x	x	x
AT1G19350	NULL	Bo5g027410.1	Bo8g068490.1	Bo8g102770.1	x
AT1G19360	NULL	Bo5g027420.1	Bo8g068500.1	Bo8g102760.1	x
AT1G19370	NULL	Bo5g027430.1	x	x	x
AT1G19380	NULL	x	Bo8g068510.1	x	x
AT1G19390	NULL	Bo5g027440.1	Bo8g068520.1	Bo8g102740.1	Bo8g102730.1
AT1G19394	NULL	x	x	x	x
AT1G19396		x	x	x	x
AT1G19397	NULL	x	x	x	x
AT1G19400	NULL	Bo5g027450.1	x	Bo8g102720.1	x
AT1G19410	NULL	x	x	x	x
AT1G19430	NULL	Bo5g027460.1	x	x	x
AT1G19440	NULL	Bo5g027470.1	x	Bo8g102710.1	x
AT1G19450	NULL	Bo5g027480.1	x	Bo8g102700.1	x
AT1G19460	NULL	x	x	x	x
AT1G19470		x	x	x	x
AT1G19480	NULL	Bo5g027490.1	x	x	x
AT1G19485	NULL	Bo5g027500.1	Bo8g068550.1	x	x
AT1G19490	NULL	Bo5g027510.1	x	x	x
AT1G19500	NULL	x	Bo8g068560.1	x	x
START B1
AT1G19510	NULL	Bo5g027520.1	x	Bo7g062280.1	x
AT1G19520	NULL	Bo5g027590.1	x	x	x
AT1G19530	NULL	Bo5g027600.1	x	x	x
AT1G19540	NULL	Bo5g027610.1	x	x	x
AT1G19550	NULL	x	x	x	x
AT1G19570		x	Bo8g068570.1	x	x
AT1G19580	NULL	Bo5g027620.1	Bo8g068580.1	x	x
AT1G19600	NULL	Bo5g027630.1	x	x	x
AT1G19610	NULL	x	x	x	x
AT1G19620	NULL	x	Bo8g068590.1	x	x
AT1G19630	NULL	x	Bo8g068600.1	x	x
AT1G19640	NULL	Bo5g027650.1	Bo8g068620.1	Bo7g062260.1	x
AT1G19650	NULL	Bo5g027660.1	x	Bo7g062250.1	x
AT1G19660	NULL	x	x	x	x
AT1G19670	NULL	Bo5g027670.1	x	x	x
AT1G19680	NULL	x	x	x	x
AT1G19690	NULL	Bo5g027680.1	x	x	x
AT1G19700	NULL	Bo5g027690.1	Bo8g069720.1	x	x
AT1G19710	NULL	x	x	x	x
AT1G19715	NULL	x	Bo8g069740.1	x	x
AT1G19720	NULL	Bo5g027700.1	x	x	x
AT1G19730	NULL	Bo5g027710.1	x	x	x
AT1G19740	NULL	Bo5g027720.1	x	x	x
AT1G19750	NULL	x	x	x	x
AT1G19770	NULL	Bo5g027750.1	x	x	x
AT1G19780	NULL	x	x	x	x
AT1G19790	NULL	Bo5g027760.1	x	Bo7g062240.1	x
AT1G19800	NULL	Bo5g027770.1	Bo8g069750.1	x	x
AT1G19830	NULL	Bo5g027790.1	x	Bo7g062200.1	x
AT1G19835	NULL	Bo5g027800.1	Bo8g069760.1	Bo7g062180.1	x
AT1G19840	NULL	Bo5g027860.1	Bo8g069770.1	Bo7g062140.1	x
[truncated: 24,827 more rows]
[truncated: 2 more columns]

## Sheet: Table S8
Table S8: Level of methylated cytosines over the cumulative regions of a) repetitive elements; b) all annotated genes; c) syntenic genes; d) non-syntenic genes; d) tandemly repeated genes e) and B. oleracea specific genes.
a) Repetitive Elements as defined in Wicker et al (2007).
	%5mCG	%5mCHG	%5mCHH
Cent	94.869	29.583	0.757
DHH	95.569	41.86	5.147
DTA	92.346	22.183	10.929
DTC	96.519	27.852	8.259
DTH	98.311	63.547	14.273
DTM	93.846	30.343	5.132
DTO	90.751	34.623	6.306
DTT	93.466	49.764	14.576
DTX	97.619	62.667	15.699
RIL	96.418	48.84	5.71
RIX	95.932	37.624	4.121
RLC	96.547	28.967	3.87
RLG	98.495	18.108	4.756
RLU	88.619	17.82	3.679
RLX	96.758	23.33	4.139
RST	100	66.667	18.421
RSU	98.232	60.683	8.977
RSX	96.586	62.152	14.322
b) All annotated genes broken down by region
	%5mCG	%5mCHG	%5mCHH
Region	Mean	Mean	Mean
Gene model1	40.234	6.436	1.975
5' distalpromoter (1150-4150 bp)	70.954	18.384	3.309
5' promoter (150-1150 bp)	46.136	10.458	2.953
5' UTR (150 bp)	20.661	3.664	1.185
Gene body (exons and introns)	24.956	2.427	1.097
TSS+2002	18.172	3.05	1.146
CDS (all exons)	21.565	1.996	1.078
Introns	37.209	3.618	1.134
3'UTR (350 bp)	32.22	4.187	1.176
3' flanking	54.748	10.032	2.527
Intergenic	83.256	17.801	3.412
b) Syntenic genes
Region	%5mCG	%5mCHG	%5mCHH
Gene model1	24.727	3.892	1.458
5' distalpromoter (1150-4150 bp)	62.547	19.145	3.223
5' promoter (150-1150 bp)	29.481	8.024	2.538
5' UTR (150 bp)	3.654	0.575	0.502
Gene body (exons and introns)	11.758	0.432	0.57
TSS+2002	2.691	0.299	0.246
CDS (all exons)	9.873	0.204	0.53
Introns	19.836	1.105	0.649
3'UTR (350 bp)	12.103	1.197	0.624
3' flanking	40.225	7.707	2.226
Intergenic	77.415	19.021	3.272
c) Non syntenic genes
Region	%5mCG	%5mCHG	%5mCHH
Gene model1	55.73	9.878	2.425
5' distalpromoter (1150-4150 bp)	75.846	16.952	3.292
5' promoter (150-1150 bp)	60.519	13.357	3.301
5' UTR (150 bp)	37.869	7.292	1.77
Gene body (exons and introns)	43.285	6.358	1.717
TSS+2002	35.191	6.455	1.764
CDS (all exons)	40.127	5.755	1.723
Introns	53.334	7.991	1.71
3'UTR (350 bp)	46.478	7.918	1.608
3' flanking	63.2	11.923	2.642
Intergenic	84.76	16.984	3.385
d) Tandemly repeated genes
Region	%5mCG	%5mCHG	%5mCHH
Gene model1	39.938	5.699	1.821
5' distalpromoter (1150-4150 bp)	74.206	16.752	3.223
5' promoter (150-1150 bp)	49.267	8.873	2.601
5' UTR (150 bp)	18.956	2.723	0.967
Gene body (exons and introns)	19.65	1.583	0.849
TSS+2002	13.347	1.226	0.801
CDS (all exons)	15.032	0.961	0.728
Introns	35.442	3.437	1.075
3'UTR (350 bp)	32.106	3.76	1.332
3' flanking	57.058	9.83	2.472
Intergenic	82.483	17.468	3.383
d) B. oleracea specific genes
Region	%5mCG	%5mCHG	%5mCHH
Gene model1	79.632	16.675	3.662
5' distalpromoter (1150-4150 bp)	83.209	18.864	3.519
5' promoter (150-1150 bp)	76.292	16.805	4.052
5' UTR (150 bp)	66.975	14.547	3.458
Gene body (exons and introns)	81.061	16.043	4.029
TSS+2002	70.324	14.47	4.012
CDS (all exons)	81.065	16.274	4.723
Introns	81.034	15.664	3.206
3'UTR (350 bp)	72.965	13.288	2.87
3' flanking	78.224	15.636	3.301
Intergenic	88.681	17.465	3.632
1. Gene model includes the 5' promoter regions, 5' UTR, exons, introns, 3' UTR and 3' flanking regions
2. TSS+200 represents the 200bp following the transcriptional start site

## Sheet: Table S9
Table S9: Number of transposable elements (TE) found within a) 1kb and b) 500bp 5' and/or 3' of annotated B. oleracea genes
a) 1Kb region either 5' or 3'
TE family	Brassica_specific	Non_syntenic	Syntenic	Tandem	Chi2	p-value
CW9	3	2	5	0	4.04497	0.256649
DHH	976	2303	3913	405	1260.61	5.17585e-273
DTA	351	850	1734	157	770.688	9.84405e-167
DTC	1880	1706	2406	272	631.824	1.27101e-136
DTH	124	159	324	34	94.2609	2.66161e-20
DTM	544	1079	1798	150	496.876	2.2686e-107
DTO	1236	3798	4357	387	1082.24	2.59394e-234
DTT	572	1470	3125	256	1536.98	0
RIL	171	265	387	37	63.4818	1.0594e-13
RLC	1794	2475	4189	502	853.855	9.03265e-185
RLG	1535	1185	1408	188	727.532	2.2481e-157
RST	0	2	5	0	5.54095	0.136209
RLU	427	613	876	125	123.744	1.20498e-26
RSU	18	46	91	7	40.7525	7.37914e-09
X12	2	2	2	0	1.06951	0.784439
Frequency	18.2692	30.2591	46.6925	4.77924	1.99303	0.573854
b) 500bp region either 5' or 3'
TE family	Brassica_specific	Non_syntenic	Syntenic	Tandem	Chi2	p-value
CW9	2	1	1	0	4.56217	0.206812
DHH	525	1434	2328	262	782.017	3.43737e-169
DTA	192	558	1080	106	494.087	9.12036e-107
DTC	1603	1176	1633	181	777.628	3.07714e-168
DTH	93	110	221	20	62.1099	2.08145e-13
DTM	374	762	1157	88	281.287	1.11532e-60
DTO	890	3119	2926	247	835.156	1.02701e-180
DTT	389	954	1967	168	899.592	1.08514e-194
RIL	98	162	230	19	39.3333	1.47523e-08
RLC	1353	1687	2775	365	516.727	1.13145e-111
RLG	1310	913	952	135	836.281	5.85509e-181
RST	0	2	0	0	4.28092	0.232684
RLU	297	413	572	80	74.7587	4.08146e-16
RSU	8	31	57	2	32.2952	4.53481e-07
X12	1	1	0	0	2.06057	0.55993
Frequency	13.5317	21.4744	30.1529	3.17289	11.8118	0.00805645
