# Supplementary material for: Transcriptome and methylome profiling reveals relics of genome dominance in the mesopolyploid Brassica oleracea
Source: Genome Biol. 2014 Jun 10;15(6):R77. doi: 10.1186/gb-2014-15-6-r77 (PMC4097860; doi:10.1186/gb-2014-15-6-r77)
Supplement: Additional file 3 — Perl script for generation of pseudochromosomes. [file gb-2014-15-6-r77-S3.zip]

Archive with 1 entries (1 files):
- 4615265231198390_MOESM3_ESM.pl
