# Supplementary material for: Transcriptome and methylome profiling reveals relics of genome dominance in the mesopolyploid Brassica oleracea
Source: Genome Biol. 2014 Jun 10;15(6):R77. doi: 10.1186/gb-2014-15-6-r77 (PMC4097860; doi:10.1186/gb-2014-15-6-r77)
Supplement: Additional file 3 — Perl script for generation of pseudochromosomes. [file gb-2014-15-6-r77-S3.zip › 4615265231198390_MOESM3_ESM.pl]

#!/usr/bin/perl -w

#  Copyright 2012 ChuShin Koh<ChuShin.Koh@nrc.ca>
#  
#  This program is free software; you can redistribute it and/or modify
#  it under the terms of the GNU General Public License as published by
#  the Free Software Foundation; either version 2 of the License, or
#  (at your option) any later version.
#  
#  This program is distributed in the hope that it will be useful,
#  but WITHOUT ANY WARRANTY; without even the implied warranty of
#  MERCHANTABILITY or FITNESS FOR A PARTICULAR PURPOSE.  See the
#  GNU General Public License for more details.


use strict;
use Getopt::Long;
use Bio::SeqIO;

my $seq_file;
my $out_file;
my $agp_file;
my %scaffs;

GetOptions("seq_file=s" => \$seq_file,
    "agp_file=s" => \$agp_file,
    "out_file=s" => \$out_file);

unless (defined $seq_file && $agp_file && $out_file) {
print<<EOF;

This utility script requires two input files: a multi-FASTA file, 
and an AGP file that describes the order and orientation of the 
FASTA sequences within a pseudo-molecule. The script produces
the pseudo-molecule sequence in FASTA format.

Usage:
    kudo_agp2pseudo
        --seq_file    [-s]   input sequences in FASTA format
        --agp_file    [-a]   AGP file
        --out_file    [-o]   output pseudo-molecule in FASTA file
EOF
exit 1;
}


open(AGP,"<".$agp_file) || die "cannot open agp file\n";
open(OUT,">".$out_file) || die "cannot write file \n";

my $seqs = Bio::SeqIO->new(-format => 'fasta', -file => $seq_file);
my $outseq = '';
my $seqname = '';
my $cur_outseqname = '';

while(my $seq = $seqs->next_seq()) {
    $scaffs{$seq->id}=$seq->seq;
}


while(<AGP>) {
    chomp;
    next if ($_ =~ /^#/);   ##comments
    my ($chr,$start,$end,$order,$type,$sc,$sc_s,$sc_length,$strand) = (split("\t",$_));

    $seqname = $chr;
    if(length($outseq) && $cur_outseqname ne $seqname) {
        print "Writing pseudo-molecule $cur_outseqname ...\n";
        print "Total length: ".length($outseq)."\n";

        print OUT ">".$cur_outseqname."\n";
        print OUT pretty_print($outseq,60);
        $outseq = '';
    }


    if($type eq 'W') { ## DNA Sequence
        my $sc_seq = $scaffs{$sc};
        die "Cannot find $sc in database\n" unless defined $sc_seq;
        
        if($strand eq '-') {
            print "reverse complementing $sc \n";
            my $tmpseq = Bio::PrimarySeq->new (-seq => $sc_seq);
            $sc_seq = $tmpseq->revcom->seq;
        }
        print "adding $sc to pseudo-molecule $seqname \n";
        $outseq.=$sc_seq;
    }

    if($type eq 'U' || $type eq 'N') { ## Filler Ns
        my $filler_length = $end-$start+1;
        my $filler = 'N'x$filler_length;
        $outseq.=$filler;
    }

    $cur_outseqname = $seqname;

}

if(length($outseq)) {
    print "Writing pseudo-molecule $cur_outseqname ...\n";
    print "Total length: ".length($outseq)."\n";

    print OUT ">".$cur_outseqname."\n";
    print OUT pretty_print($outseq,60);
    $outseq = '';
}


sub pretty_print {
    my ($seq,$block) = @_;
    my $num= int(length($seq) / $block);
    my $results ='';
    for(my $i=0; $i<=$num; $i++) {
        my $str = substr($seq,$i*$block,$block);
        $results.=$str."\n" if ( length $str );
    }
    return $results;
}
