# Supplementary material for: Transcriptome and methylome profiling reveals relics of genome dominance in the mesopolyploid Brassica oleracea
Source: Genome Biol. 2014 Jun 10;15(6):R77. doi: 10.1186/gb-2014-15-6-r77 (PMC4097860; doi:10.1186/gb-2014-15-6-r77)
Supplement: Additional file 4 — Perl script to identify methylated cytosines using the binomial probability distribution. [file gb-2014-15-6-r77-S4.zip]

Archive with 1 entries (1 files):
- 4615265231198390_MOESM4_ESM.pl
