# Supplementary material for: Transcriptome and methylome profiling reveals relics of genome dominance in the mesopolyploid Brassica oleracea
Source: Genome Biol. 2014 Jun 10;15(6):R77. doi: 10.1186/gb-2014-15-6-r77 (PMC4097860; doi:10.1186/gb-2014-15-6-r77)
Supplement: Additional file 4 — Perl script to identify methylated cytosines using the binomial probability distribution. [file gb-2014-15-6-r77-S4.zip › 4615265231198390_MOESM4_ESM.pl]

#!/usr/bin/perl

#  Copyright 2013 Steve Robinson <Steve.Robinson@agr.gc.ca>
#  
#  This program is free software; you can redistribute it and/or modify
#  it under the terms of the GNU General Public License as published by
#  the Free Software Foundation; either version 2 of the License, or
#  (at your option) any later version.
#  
#  This program is distributed in the hope that it will be useful,
#  but WITHOUT ANY WARRANTY; without even the implied warranty of
#  MERCHANTABILITY or FITNESS FOR A PARTICULAR PURPOSE.  See the
#  GNU General Public License for more details.


use strict;
use warnings;
use Statistics::Distributions;

#script to add binomial probablities to the methylation calls from the meth_ratio.py output from BSMap

scalar(@ARGV) > 0 or die "Usage: <BS_map_output> <event_probability> <critial_probability> <estimated_error>\n";

my $meth_file = shift;
my $event_prob = shift;
my $crit = shift;
my $est_error = shift;
if (!defined $event_prob) {
    $event_prob = 0.5;
}
if (!defined $crit) {
    $crit = 0.05;
}
if (!defined$est_error) {
    $est_error = 1;
}
add_binomial_prob($meth_file, $event_prob, $crit, $est_error);

exit;

sub add_binomial_prob {
    my ($file, $event_prob, $crit, $est_error) = @_;
    open(my $fh, '<', $file) or die "Cannot open file $file $!\n";
    while (my $line = <$fh>) {
        chomp $line;
        $line =~ s/^M//;
        if ($line =~ /^chr/) {
            print $line . "\tProb\tMeth_type\n";
        }
        elsif ($line =~ /[+-]/) {
            my @cols = split(/\t/,$line);
            my $ratio = $cols[4];
            my $obs = $cols[6];
            my $tot = $cols[7];
            my $binomial_prob = binomial_test($obs,$tot,$event_prob,$est_error);
            my $call = 'C';
            if ($ratio =~ /NA/) {
                $ratio = $obs/$tot;
            }
            elsif ($binomial_prob < $crit) {
                if ($ratio < 0.45) {
                    $call = 'C';
                }
                elsif ($ratio > 0.55) {
                    $call = '5mC';
                }
                else {
                    next;
                    $call = '?';
                }
            }
            elsif ($ratio > 0.55) {
                next;
                $call = '?5mC';
            }
            elsif ($ratio < 0.45) {
                next;
                $call = '?C'
            }
            elsif ($ratio >= 0.45 && $ratio <= 0.55) {
                next;
                $call = '?';
            }
            print "$line\t$binomial_prob\t$call\n";
        }
        else {
            print $line . "\n";
        }
    }
    close($fh);
}

#binomial test
#p(x) = n!/(n-x)!.x! . p^x.q^n-x

#if the pn >= 10 & qn >=10 then can use normal distribution as approximation of binomial    
#normal approximation
# z = (X/n - p) / sqrt(pq/n) 

#B(x >= k; n; p) B is binnomial prob k is methylated read depth; n is total read depth; p is error rate 
# format of data from methratio.py
#chr     pos     strand  context ratio   eff_CT_count    C_count CT_count        rev_G_count     rev_GA_count    CI_lower        CI_upper
#C1      13      +       AACCC   1.000   2.00    2       2       4       4       0.342   1.000


sub binomial_test {
    my ($obs, $tot, $e_prob,$est_error) = @_;
    my $b_prob = 1;
    if ((($tot * $e_prob) <= 10) && ($tot * (1 - $e_prob) <= 10)) {
        #call the binomial test
        my $n_fact = fact($tot);
        my $n_x_fact = fact($tot - $obs);
        my $x_fact = fact($obs);
        my $p_x = $e_prob**$obs;
        my $q_n_x = (1 - $e_prob)**($tot - $obs);

        $b_prob = sprintf("%.3e",$n_fact / ($n_x_fact * $x_fact) * ($p_x * $q_n_x));

    }
    else {
        #call the normal distribution
        my $z = abs(($obs/$tot) - $e_prob) / sqrt($e_prob * (1 - $e_prob) / $tot);
        $b_prob = sprintf("%.3e",Statistics::Distributions::uprob ($z));

    }
    $b_prob = $b_prob/$est_error;  #adjust value by false bisulfite conversion rate
return $b_prob;
}

#factoral arithmatic
sub fact {
   my ($n) = @_;
   my $prod = 1;
   $prod *= $n-- while $n > 0;
   return $prod;
}
